# Supplementary material for: ALUMINUM RESISTANCE TRANSCRIPTION FACTOR 1 (ART1) contributes to natural variation in aluminum resistance in diverse genetic backgrounds of rice (O. sativa)
Source: Plant Direct. 2017 Oct 16;1(4):e00014. doi: 10.1002/pld3.14 (PMC6508803; doi:10.1002/pld3.14)
Supplement: Supplementary file 2 [file PLD3-1-e00014-s002.xlsx]

## Sheet: Genotypes
Name	4806	4824	4831	7925	id1000139	9673	14005	16297	19846	20215	31636	id1000955	43902	53162	63511	id1001821	88627	89202	id1002158	95013	101887	105375	107507	109354	115078	115511	117345	id1002899	117898	132180	135989	id1003505	139967	140078	142868	144359	153297	163177	167505	id1004256	168485	170435	id1004319	176306	195624	197232	214137	222467	223608
Chr	1	1	1	1	1	1	1	1	1	1	1	1	1	1	1	1	1	1	1	1	1	1	1	1	1	1	1	1	1	1	1	1	1	1	1	1	1	1	1	1	1	1	1	1	1	1	1	1	1
Position	192836	194844	195334	306611	348351	375814	530130	600073	717702	729666	1018259	1044946	1410467	1699023	1982774	2277961	2699862	2713715	2726468	2865232	3088667	3184247	3236648	3284561	3434124	3440579	3506597	3529691	3531609	4010602	4167976	4207703	4307004	4312096	4435435	4486055	4823701	5168030	5324684	5333883	5354306	5408523	5442863	5608892	6200385	6259021	6829682	7116232	7155401
IR64	AA	AA	AA	AA	AA	AA	AA	AA	AA	AA	AA	AA	AA	AA	AA	AA	AA	AA	AA	AA	AA	AA	AA	AA	AA	AA	AA	AA	AA	AA	AA	AA	AA	AA	AA	AA	AA	AA	AA	AA	AA	AA	AA	AA	AA	AA	AA	AA	AA
Azucena	BB	BB	BB	BB	BB	BB	BB	BB	BB	BB	BB	BB	BB	BB	BB	BB	BB	BB	BB	BB	BB	BB	BB	BB	BB	BB	BB	BB	BB	BB	BB	BB	BB	BB	BB	BB	BB	BB	BB	BB	BB	BB	BB	BB	BB	BB	BB	BB	BB
IR64AZU12.1	AA	AA	AA	AA	AA	AA	AA	AA	AA	AA	AA	AA	AA	AA	AA	AA	AA	AA	AA	AA	AA	AA	AA	AA	AA	AA	AA	AA	AA	AA	AA	AA	AA	AA	AA	AA	AA	AA	AA	AA	AA	AA	AA	AA	AA	AA	AA	AA	AA
AZUIR6412.1	BB	BB	BB	BB	BB	BB	BB	BB	BB	BB	BB	BB	BB	BB	BB	BB	BB	BB	BB	BB	BB	BB	BB	BB	BB	BB	BB	BB	BB	BB	BB	BB	BB	BB	BB	BB	BB	BB	BB	BB	BB	BB	BB	BB	BB	BB	BB	BB	BB
[truncated: 2,361 more columns]

## Sheet: read me
Samples were genotyped using the 6K Infinium array (Illumina, www.illumina.com/). DNA was extracted using a modified CTAB protocol described by Imai et al. (2013). The 6K Infinium assays were performed as described by Arbelaez et al. (2015).
