# Supplementary material for: ALUMINUM RESISTANCE TRANSCRIPTION FACTOR 1 (ART1) contributes to natural variation in aluminum resistance in diverse genetic backgrounds of rice (O. sativa)
Source: Plant Direct. 2017 Oct 16;1(4):e00014. doi: 10.1002/pld3.14 (PMC6508803; doi:10.1002/pld3.14)
Supplement: Supplementary file 3 [file PLD3-1-e00014-s003.xlsx]

## Sheet: Azu-Control x AzuNIL-Control
model	chr	start	stop	annotation	baseMean	log2FoldChange	lfcSE	stat	pvalue	padj
LOC_Os12g16240.1	Chr12	9286905	9289125	nmrA-like family domain containing protein, expressed	488.245	-3.17049	0.149777	-21.168	1.88325e-99	4.30417e-95
LOC_Os12g24320.1	Chr12	13879143	13881525	ATPase 3, putative, expressed	120.565	-1.85431	0.184059	-10.0746	7.15712e-24	1.63576e-20
LOC_Os12g12720.1	Chr12	7011245	7012771	jasmonate-induced protein, putative, expressed	143.468	-1.85229	0.171344	-10.8104	3.07351e-27	7.80501e-24
LOC_Os02g36140.2	Chr2	21765009	21773418	terpene synthase, putative, expressed	55.6087	-1.61208	0.203422	-7.9248	2.2852e-15	2.90157e-12
LOC_Os11g42200.1	Chr11	25423701	25426214	laccase precursor protein, putative, expressed	64.3947	-1.55744	0.199324	-7.81364	5.55598e-15	6.68326e-12
LOC_Os12g38760.2	Chr12	23810525	23814363	nucleotide pyrophosphatase/phosphodiesterase, putative, expressed	125.55	-1.47067	0.17715	-8.30182	1.02531e-16	1.67382e-13
LOC_Os05g13810.2	Chr5	7672593	7673256	expressed protein	19.3699	-1.4386	0.196769	-7.3111	2.64961e-13	2.33896e-10
LOC_Os12g06480.2	Chr12	3118027	3124779	PHD-finger family protein, expressed	41.5831	-1.43692	0.202511	-7.09554	1.28846e-12	1.01544e-09
LOC_Os07g23430.1	Chr7	13219680	13224915	fatty acid desaturase, putative, expressed	83.5396	-1.41629	0.191218	-7.40664	1.29541e-13	1.23361e-10
LOC_Os12g14140.1	Chr12	8025152	8027413	expressed protein	42.0362	-1.39564	0.202128	-6.90477	5.02849e-12	3.83087e-09
LOC_Os11g37950.1	Chr11	22502007	22503109	WIP3 - Wound-induced protein precursor, expressed	84.4036	-1.24473	0.192603	-6.4627	1.02851e-10	6.35315e-08	* also differentially-regulated in response to Al
LOC_Os12g08730.1	Chr12	4461674	4463096	thioredoxin, putative, expressed	69.7738	-1.22243	0.19473	-6.27756	3.43934e-10	1.91722e-07
LOC_Os04g10160.1	Chr4	5484768	5486773	cytochrome P450, putative, expressed	20.9603	-1.19081	0.197978	-6.01485	1.80055e-09	9.14478e-07
LOC_Os03g37290.1	Chr3	20666009	20670823	cytochrome P450, putative, expressed	30.8191	-1.18954	0.201071	-5.91602	3.29823e-09	1.57044e-06
LOC_Os12g04300.1	Chr12	1822395	1823200	sulfotransferase domain containing protein, expressed	20.0674	-1.14581	0.199646	-5.73923	9.51107e-09	4.10142e-06
LOC_Os07g23410.1	Chr7	13201060	13202543	fatty acid desaturase, putative, expressed	26.4606	-1.13	0.199232	-5.67181	1.41296e-08	5.56778e-06
LOC_Os04g01470.1	Chr4	316366	319162	O-methyltransferase, putative, expressed	20.0961	-1.12798	0.197702	-5.70545	1.16036e-08	4.73573e-06
LOC_Os12g32400.1	Chr12	19546556	19547564	helix-loop-helix DNA-binding domain containing protein, expressed	25.4301	-1.10728	0.203526	-5.44047	5.31407e-08	1.86851e-05
LOC_Os12g17230.1	Chr12	9864804	9867447	expressed protein	14.5452	-1.09007	0.189553	-5.75071	8.88706e-09	3.90603e-06
LOC_Os12g32814.1	Chr12	19828481	19831364	pleiotropic drug resistance protein 3, putative, expressed	56.84	-1.08358	0.199128	-5.44164	5.2793e-08	1.86851e-05
LOC_Os12g20390.4	Chr12	11904646	11907293	expressed protein	13.8207	-1.07967	0.189092	-5.70975	1.13142e-08	4.70155e-06
LOC_Os12g06340.1	Chr12	3029596	3034778	BEL1-like homeodomain transcription factor, putative, expressed	185.967	-1.07123	0.160772	-6.66307	2.68175e-11	1.80269e-08
LOC_Os12g28100.1	Chr12	16589062	16596002	NBS-LRR disease resistance protein, putative, expressed	119.865	-1.03772	0.192197	-5.39923	6.6928e-08	2.31764e-05
LOC_Os05g34325.1	Chr5	20325336	20328408	cytochrome P450 51, putative, expressed	218.54	-1.00141	0.171047	-5.8546	4.78155e-09	2.23025e-06
LOC_Os12g29710.1	Chr12	17735989	17740563	NBS-LRR disease resistance protein, putative, expressed	417.26	1.00592	0.15019	6.69765	2.11792e-11	1.51266e-08
LOC_Os12g10320.1	Chr12	5455273	5457079	plant-specific domain TIGR01627 family protein, expressed	97.3437	1.00999	0.179961	5.61228	1.99677e-08	7.60604e-06
LOC_Os02g40340.1	Chr2	24432051	24435197	expressed protein	18.8808	1.01259	0.198536	5.10028	3.39152e-07	0.000107752
LOC_Os12g08000.1	Chr12	4060524	4069823	5-nucleotidase domain-containing protein, putative, expressed	12.0067	1.01435	0.182907	5.5457	2.92784e-08	1.07929e-05
LOC_Os12g06464.1	Chr12	3100851	3110416	expressed protein	19.1623	1.01772	0.19933	5.10568	3.29603e-07	0.000107615
LOC_Os12g16280.1	Chr12	9299471	9311045	expressed protein	231.073	1.02146	0.161584	6.32155	2.58955e-10	1.51754e-07
LOC_Os12g17950.1	Chr12	10320404	10321997	expressed protein	33.1077	1.02364	0.203798	5.02281	5.09217e-07	0.000151145
LOC_Os01g37020.1	Chr1	20651544	20654884	carboxyl-terminal peptidase, putative, expressed	15.2939	1.06209	0.190815	5.56604	2.60589e-08	9.76354e-06	* also differentially-regulated in response to Al
LOC_Os05g12630.1	Chr5	7249980	7251397	expressed protein	82.1544	1.07761	0.188685	5.71116	1.12209e-08	4.70155e-06
LOC_Os12g07980.1	Chr12	4051755	4054305	RNA polymerases N 8 kDa subunit, putative, expressed	876.15	1.08484	0.141794	7.65079	1.99751e-14	2.17396e-11
LOC_Os12g14699.1	Chr12	8407895	8417654	protein kinase domain containing protein, expressed	127.546	1.0953	0.179691	6.09546	1.0912e-09	5.79987e-07
LOC_Os12g07830.1	Chr12	3960512	3964001	OsAPx5 - Stromal Ascorbate Peroxidase encoding gene 5,8, expressed	87.7755	1.11446	0.187055	5.95791	2.55479e-09	1.26934e-06
LOC_Os12g09584.1	Chr12	5042586	5044633	expressed protein	14.1028	1.13702	0.187818	6.05384	1.41432e-09	7.34643e-07
LOC_Os12g28710.1	Chr12	16964046	16965648	ATPase 3, putative, expressed	66.2253	1.14284	0.202337	5.6482	1.62138e-08	6.2808e-06
LOC_Os12g27350.1	Chr12	16078545	16082055	10-deacetylbaccatin III 10-O-acetyltransferase, putative, expressed	2880.08	1.15223	0.124053	9.28818	1.56953e-20	2.98929e-17
LOC_Os05g12640.1	Chr5	7255509	7257332	BURP domain containing protein, expressed	164.876	1.21532	0.166242	7.31053	2.66082e-13	2.33896e-10
LOC_Os02g32660.1	Chr2	19355748	19367127	1,4-alpha-glucan-branching enzyme, chloroplast precursor, putative, expressed	93.0389	1.24145	0.184983	6.71118	1.93055e-11	1.42332e-08
LOC_Os12g10280.1	Chr12	5435963	5439545	aquaporin protein, putative, expressed	29.2062	1.24208	0.203348	6.10814	1.00799e-09	5.48514e-07
LOC_Os12g10220.1	Chr12	5399052	5401401	expressed protein	1237.92	1.25099	0.187668	6.66596	2.62932e-11	1.80269e-08
LOC_Os06g04930.1	Chr6	2170890	2173400	expressed protein	16.5978	1.27467	0.193154	6.59927	4.1318e-11	2.69807e-08
LOC_Os07g12680.1	Chr7	7244144	7245017	LZ-NBS-LRR class RGA, putative, expressed	26.0971	1.28786	0.201921	6.37806	1.7935e-10	1.0787e-07
LOC_Os12g04750.1	Chr12	2017474	2022888	OsDegp14 - Putative Deg protease homologue, expressed	83.0027	1.32976	0.185392	7.1727	7.35335e-13	6.00217e-10
LOC_Os12g08270.1	Chr12	4213191	4216353	inositol-1-monophosphatase, putative, expressed	153.85	1.39208	0.171471	8.11845	4.7218e-16	6.74479e-13
LOC_Os12g09220.1	Chr12	4814539	4818499	expressed protein	19.263	1.41463	0.196544	7.19749	6.13294e-13	5.19142e-10
LOC_Os12g04740.1	Chr12	2012784	2016393	OsDegp13 - Putative Deg protease homologue, expressed	75.6808	1.42973	0.187876	7.60997	2.7416e-14	2.84814e-11
LOC_Os12g08030.1	Chr12	4082218	4085403	expressed protein	108.7	1.45585	0.193632	7.51865	5.53451e-14	5.49961e-11
LOC_Os12g10330.1	Chr12	5469044	5471369	NB-ARC domain containing protein, expressed	208.123	1.50606	0.194251	7.7532	8.96057e-15	1.02397e-11
LOC_Os11g40690.1	Chr11	24302518	24307835	dehydrogenase, putative, expressed	143.646	1.54142	0.179365	8.59375	8.41785e-18	1.47992e-14
LOC_Os07g12670.1	Chr7	7239161	7241105	expressed protein	56.2972	1.58927	0.199737	7.95683	1.76507e-15	2.37298e-12
LOC_Os12g08240.1	Chr12	4203828	4206452	expressed protein	28.7356	1.66688	0.203361	8.19667	2.47146e-16	3.76567e-13
LOC_Os12g07340.1	Chr12	3611358	3613149	expressed protein	83.9244	1.98714	0.201524	9.86055	6.17105e-23	1.28218e-19	* also differentially-regulated in response to Al
LOC_Os12g04340.1	Chr12	1837793	1838996	sulfotransferase domain containing protein, expressed	103.003	2.22719	0.190538	11.689	1.45141e-31	4.73886e-28
LOC_Os12g09739.1	Chr12	5137607	5149493	pollen signalling protein with adenylyl cyclase activity, putative, expressed	41.6588	2.31455	0.204028	11.3442	7.92044e-30	2.26277e-26
LOC_Os12g08670.1	Chr12	4397152	4400640	C2 domain containing protein, expressed	55.4751	2.60788	0.203384	12.8224	1.22759e-37	4.67611e-34
LOC_Os12g08020.1	Chr12	4074919	4075523	expressed protein	68.8883	2.80107	0.201996	13.867	1.00418e-43	4.59012e-40
LOC_Os12g04790.1	Chr12	2042903	2045476	expressed protein	84.5801	3.15314	0.200111	15.757	6.15122e-56	3.51466e-52
LOC_Os12g07940.1	Chr12	4028027	4031568	expressed protein	89.2237	3.24057	0.198877	16.2943	1.08325e-59	8.25255e-56
LOC_Os12g08025.1	Chr12	4079268	4080282	expressed protein	120.279	3.61799	0.19543	18.513	1.62233e-76	1.85392e-72

## Sheet: IR64-Control x IR64NIL-Control
model	chr	start	stop	annotation	baseMean	log2FoldChange	lfcSE	stat	pvalue	padj
LOC_Os12g03800.1	Chr12	1550313	1551247	expressed protein	84.8287	-2.54202	0.175418	-14.4912	1.3768e-47	2.76516e-43
LOC_Os12g07500.1	Chr12	3723611	3726842	csAtPR5, putative, expressed	65.2771	-2.23651	0.175729	-12.727	4.18425e-37	4.20183e-33
LOC_Os12g04340.1	Chr12	1837793	1838996	sulfotransferase domain containing protein, expressed	99.7368	-1.66544	0.169551	-9.82264	8.99537e-23	4.51657e-19
LOC_Os08g05970.1	Chr8	3244621	3244851	expressed protein	51.98	-1.49015	0.175537	-8.48912	2.08208e-17	6.96943e-14	* also differentially-regulated in response to Al
LOC_Os12g04740.1	Chr12	2012784	2016393	OsDegp13 - Putative Deg protease homologue, expressed	77.6755	-1.40882	0.173907	-8.10104	5.44921e-16	1.56346e-12
LOC_Os12g03740.1	Chr12	1514456	1519357	OsFBX438 - F-box domain containing protein, expressed	141.442	-1.32193	0.172958	-7.64304	2.12149e-14	4.73423e-11
LOC_Os08g35939.1	Chr8	22660571	22670001	expressed protein	28.108	-1.29983	0.167078	-7.77974	7.26723e-15	1.82444e-11
LOC_Os12g07340.1	Chr12	3611358	3613149	expressed protein	48.9567	-1.27795	0.173839	-7.35137	1.96179e-13	3.94007e-10	* also differentially-regulated in response to Al
LOC_Os06g04510.1	Chr6	1931296	1936380	enolase, putative, expressed	225.869	-1.04856	0.174008	-6.02589	1.68178e-09	2.11106e-06
LOC_Os12g06550.1	Chr12	3175206	3178442	expressed protein	18.6702	-1.04661	0.160362	-6.52654	6.73049e-11	1.12646e-07
LOC_Os01g70850.1	Chr1	41004288	41006137	esterase, putative, expressed	176.438	-1.04548	0.1564	-6.68468	2.31432e-11	4.22552e-08	* also differentially-regulated in response to Al
LOC_Os12g04300.1	Chr12	1822395	1823200	sulfotransferase domain containing protein, expressed	17.7374	1.02608	0.159057	6.45101	1.11108e-10	1.71653e-07
LOC_Os11g24140.1	Chr11	13723175	13724658	plastocyanin-like domain containing protein, putative, expressed	420.501	1.53861	0.158964	9.67895	3.70509e-22	1.48826e-18
LOC_Os12g04870.1	Chr12	2091558	2092094	expressed protein	40.1008	1.79109	0.173252	10.3381	4.73944e-25	3.1729e-21

## Sheet: Azu-Al x Azu Control
model	chr	start	stop	annotation	baseMean	log2FoldChange	lfcSE	stat	pvalue	padj
LOC_Os03g03724.1	Chr3	1667248	1667963	expressed protein	58.0422	-2.10317	0.25308	-8.31032	9.54429e-17	3.61386e-14
LOC_Os01g24600.1	Chr1	13859262	13860625	fruit bromelain precursor, putative, expressed	222.62	-1.99469	0.179075	-11.1389	8.11598e-29	6.26429e-26
LOC_Os01g24550.1	Chr1	13837906	13839339	fruit bromelain precursor, putative, expressed	169.614	-1.9852	0.189523	-10.4747	1.12861e-25	7.07781e-23
LOC_Os12g42860.1	Chr12	26629915	26632625	2-aminoethanethiol dioxygenase, putative, expressed	174.869	-1.76765	0.169179	-10.4484	1.48948e-25	9.05784e-23
LOC_Os02g39620.1	Chr2	23903894	23905003	ATOZI1, putative, expressed	30.2509	-1.76718	0.260116	-6.7938	1.09219e-11	2.08743e-09
LOC_Os01g24570.1	Chr1	13847992	13849036	fruit bromelain precursor, putative, expressed	534.335	-1.74959	0.157294	-11.123	9.69588e-29	7.20656e-26
LOC_Os02g11070.1	Chr2	5930193	5933079	3-ketoacyl-CoA synthase, putative, expressed	139.734	-1.69275	0.190933	-8.86564	7.60634e-19	3.18008e-16
LOC_Os03g16950.1	Chr3	9421689	9422925	cysteine-rich repeat secretory protein 55 precursor, putative, expressed	131.305	-1.68965	0.207932	-8.12596	4.43825e-16	1.53563e-13
LOC_Os01g10210.1	Chr1	5373582	5374794	lachrymatory factor synthase, putative, expressed	33.5268	-1.67564	0.259988	-6.44505	1.15565e-10	1.75695e-08
LOC_Os08g10290.1	Chr8	5980928	5988963	SHR5-receptor-like kinase, putative, expressed	159.572	-1.67215	0.190104	-8.79598	1.41811e-18	5.80788e-16
LOC_Os01g24560.1	Chr1	13842272	13843749	fruit bromelain precursor, putative, expressed	298.488	-1.66605	0.173306	-9.61336	7.02228e-22	3.43715e-19
LOC_Os06g33080.1	Chr6	19258146	19259376	peroxidase precursor, putative, expressed	50.0364	-1.63284	0.232993	-7.00812	2.41549e-12	4.94633e-10
LOC_Os01g37020.1	Chr1	20651544	20654884	carboxyl-terminal peptidase, putative, expressed	14.8644	-1.58082	0.265483	-5.95449	2.60879e-09	3.21185e-07
LOC_Os05g05670.1	Chr5	2819527	2821454	1-aminocyclopropane-1-carboxylate oxidase, putative, expressed	217.491	-1.54406	0.158975	-9.71261	2.66431e-22	1.40704e-19
LOC_Os10g34840.1	Chr10	18598557	18599451	RIPER6 - Ripening-related family protein precursor, expressed	390.389	-1.53077	0.162784	-9.40369	5.26801e-21	2.45857e-18
LOC_Os02g43790.1	Chr2	26422182	26423485	ethylene-responsive transcription factor, putative, expressed	100.37	-1.52708	0.231259	-6.60334	4.02006e-11	6.72288e-09
LOC_Os10g31560.1	Chr10	16530983	16531552	glycine-rich cell wall structural protein 2 precursor, putative, expressed	36.005	-1.51925	0.248142	-6.12248	9.21273e-10	1.20053e-07
LOC_Os01g22670.1	Chr1	12745130	12747081	fruit bromelain precursor, putative, expressed	73.7759	-1.50888	0.223956	-6.73739	1.61256e-11	2.94189e-09
LOC_Os10g10030.1	Chr10	5442144	5449074	OsWAK111 - OsWAK receptor-like protein kinase, expressed	66.1776	-1.49558	0.22319	-6.70094	2.0709e-11	3.67776e-09
LOC_Os02g11640.1	Chr2	5978154	5979961	UDP-glucoronosyl and UDP-glucosyl transferase, putative, expressed	36.7447	-1.45613	0.246377	-5.91017	3.41764e-09	4.01083e-07
LOC_Os10g31690.1	Chr10	16537734	16538342	glycine-rich cell wall structural protein 2 precursor, putative, expressed	136.236	-1.45322	0.184932	-7.85811	3.89965e-15	1.24219e-12
LOC_Os07g35310.1	Chr7	21133028	21140733	TKL_IRAK_DUF26-lc.12 - DUF26 kinases have homology to DUF26 containing loci, expressed	53.1649	-1.43658	0.228001	-6.30077	2.96172e-10	4.24541e-08
LOC_Os01g50410.1	Chr1	28938971	28940927	STE_MEKK_ste11_MAP3K.6 - STE kinases include homologs to sterile 7, sterile 11 and sterile 20 from yeast, expressed	38.4118	-1.42885	0.251256	-5.68684	1.29411e-08	1.31163e-06
LOC_Os03g13160.1	Chr3	7100048	7101570	non-symbiotic hemoglobin 2, putative, expressed	36.4164	-1.42512	0.25847	-5.51369	3.51396e-08	3.24969e-06
LOC_Os03g08330.1	Chr3	4248884	4249985	ZIM domain containing protein, putative, expressed	157.408	-1.4223	0.204529	-6.95399	3.5509e-12	6.98621e-10
LOC_Os07g35330.1	Chr7	21140941	21144309	TKL_IRAK_DUF26-lc.13 - DUF26 kinases have homology to DUF26 containing loci, expressed	71.312	-1.41033	0.216563	-6.51235	7.39864e-11	1.17838e-08
LOC_Os03g18030.1	Chr3	10038840	10044429	leucoanthocyanidin dioxygenase, putative, expressed	14.7819	-1.40899	0.265724	-5.30246	1.14252e-07	9.06253e-06
LOC_Os03g13140.1	Chr3	7092739	7094015	non-symbiotic hemoglobin 2, putative, expressed	677.012	-1.40893	0.137743	-10.2287	1.47467e-24	8.70403e-22
LOC_Os07g46852.1	Chr7	28004866	28006379	sex determination protein tasselseed-2, putative, expressed	464.355	-1.40868	0.132802	-10.6073	2.75478e-26	1.90631e-23
LOC_Os11g29290.1	Chr11	16985590	16987260	cytochrome P450, putative, expressed	118.077	-1.40835	0.212919	-6.6145	3.72812e-11	6.28704e-09
LOC_Os01g04800.1	Chr1	2202264	2203860	B3 DNA binding domain containing protein, expressed	96.7722	-1.40089	0.214994	-6.51593	7.22406e-11	1.15978e-08
LOC_Os06g39370.1	Chr6	23367125	23368831	OsFBK16 - F-box domain and kelch repeat containing protein, expressed	80.4948	-1.3949	0.236366	-5.90143	3.60364e-09	4.1562e-07
LOC_Os03g13150.1	Chr3	7096670	7097510	non-symbiotic hemoglobin 2, putative, expressed	27.4307	-1.39407	0.2606	-5.34945	8.8223e-08	7.16785e-06
LOC_Os08g37210.1	Chr8	23502943	23505310	patatin, putative, expressed	83.6561	-1.38919	0.21527	-6.45325	1.09474e-10	1.67704e-08
LOC_Os07g23570.1	Chr7	13323931	13326401	cytochrome P450 72A1, putative, expressed	71.7948	-1.38162	0.241966	-5.71	1.12979e-08	1.17475e-06
LOC_Os03g60080.1	Chr3	34166099	34167546	NAC domain-containing protein 67, putative, expressed	282.102	-1.38137	0.179494	-7.69587	1.40536e-14	4.21519e-12
LOC_Os05g48740.1	Chr5	27935448	27935922	expressed protein	391.813	-1.37984	0.182621	-7.55577	4.16389e-14	1.16057e-11
LOC_Os11g08340.1	Chr11	4401492	4403522	OsGH3.12 - Probable indole-3-acetic acid-amido synthetase, expressed	36.7968	-1.37877	0.254465	-5.41832	6.01623e-08	5.22657e-06
LOC_Os04g46220.1	Chr4	27370862	27373629	ethylene-responsive transcription factor, putative, expressed	195.259	-1.378	0.203942	-6.75683	1.41044e-11	2.6208e-09
LOC_Os11g14910.1	Chr11	8387578	8389759	NADP-dependent oxidoreductase, putative, expressed	184.721	-1.36999	0.166076	-8.24915	1.59529e-16	5.71682e-14
LOC_Os04g59190.1	Chr4	35207044	35208653	peroxidase precursor, putative, expressed	35.2051	-1.35649	0.253251	-5.35629	8.49479e-08	6.98661e-06
LOC_Os02g41680.1	Chr2	25006467	25009121	phenylalanine ammonia-lyase, putative, expressed	195.95	-1.35599	0.20634	-6.57162	4.97716e-11	8.18702e-09
LOC_Os02g54880.1	Chr2	33608034	33610418	cytochrome c oxidase subunit, putative, expressed	25.9726	-1.35252	0.259636	-5.2093	1.89552e-07	1.39338e-05
LOC_Os05g06940.1	Chr5	3638117	3640497	relA-SpoT like protein RSH4, putative, expressed	443.938	-1.3522	0.147747	-9.15215	5.58137e-20	2.48904e-17
LOC_Os11g17380.1	Chr11	9688431	9695220	protein kinase domain containing protein, expressed	29.8348	-1.33747	0.256958	-5.20502	1.93976e-07	1.4207e-05
LOC_Os01g01870.1	Chr1	478325	481166	helix-loop-helix DNA-binding domain containing protein, expressed	88.7489	-1.33477	0.202989	-6.57556	4.84713e-11	8.03902e-09
LOC_Os06g19070.1	Chr6	10843920	10846020	cytochrome P450, putative, expressed	283.455	-1.3343	0.18127	-7.36085	1.82744e-13	4.47232e-11
LOC_Os10g03390.1	Chr10	1444002	1445321	transferase family protein, putative, expressed	445.562	-1.32685	0.173005	-7.66945	1.72736e-14	5.09775e-12
LOC_Os01g56420.1	Chr1	32523328	32524183	ctr copper transporter family protein, putative, expressed	299.601	-1.31556	0.167408	-7.8584	3.89065e-15	1.24219e-12
LOC_Os05g05680.1	Chr5	2825323	2826992	1-aminocyclopropane-1-carboxylate oxidase, putative, expressed	502.456	-1.3121	0.131338	-9.99026	1.68148e-23	9.12001e-21
LOC_Os01g32770.1	Chr1	17975816	17977327	DUF260 domain containing protein, putative, expressed	64.3435	-1.30691	0.221922	-5.88905	3.88428e-09	4.42156e-07
LOC_Os05g17604.1	Chr5	10112499	10126194	SHR5-receptor-like kinase, putative, expressed	139.155	-1.30589	0.212428	-6.14746	7.87328e-10	1.04636e-07
LOC_Os03g12510.1	Chr3	6624958	6626083	non-symbiotic hemoglobin 2, putative, expressed	307.616	-1.29681	0.166902	-7.76986	7.85741e-15	2.46379e-12
LOC_Os12g36850.1	Chr12	22591676	22593522	pathogenesis-related Bet v I family protein, putative, expressed	164.807	-1.28602	0.192794	-6.67043	2.55051e-11	4.45074e-09
LOC_Os08g44220.1	Chr8	27834547	27838106	GLTP domain containing protein, putative, expressed	920.204	-1.28295	0.16671	-7.69569	1.4073e-14	4.21519e-12
LOC_Os03g08520.1	Chr3	4379666	4380736	DUF581 domain containing protein, expressed	70.5138	-1.27914	0.244543	-5.23073	1.68838e-07	1.25491e-05
LOC_Os05g15880.1	Chr5	8959415	8960578	glycosyl hydrolase, putative, expressed	26.659	-1.27643	0.266508	-4.78948	1.67214e-06	9.53308e-05
LOC_Os03g51390.1	Chr3	29401950	29403115	expressed protein	170.636	-1.27448	0.169284	-7.52866	5.12634e-14	1.37167e-11
LOC_Os10g25290.1	Chr10	13069729	13070894	ZIM domain containing protein, putative, expressed	89.0329	-1.2744	0.231009	-5.51668	3.45462e-08	3.2096e-06
LOC_Os11g28530.2	Chr11	16435035	16449276	terpene synthase, putative, expressed	65.8171	-1.26708	0.220095	-5.75695	8.56475e-09	9.21145e-07
LOC_Os05g45020.1	Chr5	26171092	26172349	zinc finger/CCCH transcription factor, putative, expressed	43.1529	-1.26385	0.252763	-5.00012	5.72948e-07	3.72101e-05
LOC_Os12g08900.1	Chr12	4642210	4647010	expressed protein	76.2018	-1.2592	0.213844	-5.88839	3.89982e-09	4.42156e-07
LOC_Os01g50420.1	Chr1	28945228	28948045	STE_MEKK_ste11_MAP3K.7 - STE kinases include homologs to sterile 7, sterile 11 and sterile 20 from yeast, expressed	30.246	-1.25244	0.261214	-4.79468	1.62934e-06	9.31553e-05
LOC_Os05g39540.1	Chr5	23204531	23213279	metal cation transporter, putative, expressed	394.872	-1.2395	0.257082	-4.82143	1.42535e-06	8.21951e-05
LOC_Os12g41510.1	Chr12	25710627	25712683	cysteine-rich receptor-like protein kinase 31 precursor, putative, expressed	35.9558	-1.23685	0.248972	-4.96784	6.77013e-07	4.25902e-05
LOC_Os01g15270.1	Chr1	8545997	8546894	expressed protein	11889.7	-1.23312	0.117089	-10.5315	6.18463e-26	4.00365e-23
LOC_Os02g55890.1	Chr2	34210400	34215008	inorganic H+ pyrophosphatase, putative, expressed	453.316	-1.21762	0.16877	-7.21467	5.40655e-13	1.27645e-10
LOC_Os12g40180.1	Chr12	24871709	24872333	expressed protein	31.5749	-1.21748	0.258847	-4.70347	2.55782e-06	0.000133673
LOC_Os05g35290.1	Chr5	20953410	20955923	phenylalanine ammonia-lyase, putative, expressed	261.133	-1.21054	0.163255	-7.41499	1.21634e-13	3.01351e-11
LOC_Os08g30020.2	Chr8	18452699	18458174	membrane protein, putative, expressed	34.228	-1.2101	0.2558	-4.73064	2.23813e-06	0.000121064
LOC_Os05g05610.1	Chr5	2793671	2794376	expressed protein	109.498	-1.17861	0.192416	-6.12529	9.05183e-10	1.18727e-07
LOC_Os05g35050.1	Chr5	20804018	20804898	ctr copper transporter family protein, putative, expressed	13.8923	-1.178	0.265133	-4.44307	8.8685e-06	0.00040084
LOC_Os11g42080.1	Chr11	25333432	25335627	expressed protein	127.313	-1.17697	0.205475	-5.72804	1.01595e-08	1.07305e-06
LOC_Os08g42170.1	Chr8	26646834	26647254	zinc transporter 2 precursor, putative, expressed	510.883	-1.17654	0.176789	-6.65503	2.83251e-11	4.88716e-09
LOC_Os05g51470.1	Chr5	29506977	29509972	2-aminoethanethiol dioxygenase, putative, expressed	117.3	-1.17269	0.184181	-6.36707	1.92673e-10	2.82231e-08
LOC_Os05g50100.1	Chr5	28710320	28711241	expressed protein	23.0068	-1.17264	0.260787	-4.49654	6.90675e-06	0.000322336
LOC_Os05g44940.1	Chr5	26120363	26126935	protein kinase domain containing protein, expressed	22.6891	-1.1682	0.261616	-4.46534	7.99435e-06	0.000367118
LOC_Os04g39320.1	Chr4	23408376	23410104	expressed protein	338.283	-1.16475	0.166171	-7.00936	2.39416e-12	4.94633e-10
LOC_Os12g07340.1	Chr12	3611358	3613149	expressed protein	104.786	-1.15929	0.196739	-5.89251	3.80376e-09	4.36193e-07
LOC_Os01g28790.1	Chr1	16130515	16131447	PRAS-rich protein, putative, expressed	119.927	-1.14851	0.211028	-5.44246	5.25489e-08	4.6456e-06
LOC_Os03g31750.3	Chr3	18153143	18160127	pyruvate, phosphate dikinase, chloroplast precursor, putative, expressed	98.5928	-1.14583	0.203897	-5.61964	1.91359e-08	1.86417e-06
LOC_Os01g09100.1	Chr1	4572448	4573409	WRKY10, expressed	12.5162	-1.14549	0.26546	-4.31512	1.59513e-05	0.000657086
LOC_Os02g56370.1	Chr2	34509523	34512674	OsWAK20 - OsWAK receptor-like protein kinase, expressed	328.496	-1.14377	0.158597	-7.2118	5.52185e-13	1.28852e-10
LOC_Os06g11520.1	Chr6	6102123	6108979	LMBR1 integral membrane protein, putative, expressed	258.989	-1.1435	0.154087	-7.4211	1.16154e-13	2.91373e-11
LOC_Os04g10350.1	Chr4	5590325	5592699	1-aminocyclopropane-1-carboxylate oxidase homolog 2, putative, expressed	69.9662	-1.14255	0.216324	-5.28167	1.28011e-07	9.90802e-06
LOC_Os02g26810.1	Chr2	15734823	15736934	cytochrome P450, putative, expressed	15.9829	-1.14042	0.266765	-4.27498	1.91151e-05	0.000759607
LOC_Os01g65830.1	Chr1	38224419	38226031	acyl-desaturase, chloroplast precursor, putative, expressed	55.7696	-1.14028	0.23505	-4.85119	1.22721e-06	7.24281e-05
LOC_Os11g38440.1	Chr11	22763793	22767680	expressed protein	46.1211	-1.13992	0.242823	-4.69443	2.67351e-06	0.000138995
LOC_Os09g20390.1	Chr9	12251875	12254087	uncharacterized glycosyl hydrolase Rv2006/MT2062, putative, expressed	140.598	-1.13677	0.21896	-5.1917	2.08387e-07	1.5207e-05
LOC_Os09g19136.1	Chr9	11417020	11423570	expressed protein	150.064	-1.13612	0.212092	-5.3567	8.47535e-08	6.98661e-06
LOC_Os11g30790.1	Chr11	17934492	17941021	expressed protein	95.1636	-1.13492	0.193148	-5.87593	4.20488e-09	4.71417e-07
LOC_Os07g34440.1	Chr7	20652247	20654046	lipase class 3 family protein, putative, expressed	103.356	-1.13311	0.196378	-5.77006	7.92428e-09	8.64263e-07
LOC_Os02g37480.1	Chr2	22622379	22623188	glycine-rich cell wall structural protein precursor, putative, expressed	17.5548	-1.13122	0.266172	-4.24998	2.1379e-05	0.000841242
LOC_Os04g54210.1	Chr4	32295071	32295355	expressed protein	95.057	-1.12955	0.227083	-4.97419	6.55206e-07	4.16097e-05
LOC_Os09g18620.1	Chr9	11411906	11412549	serine/threonine-protein kinase, putative, expressed	106.745	-1.12943	0.209405	-5.39354	6.90845e-08	5.85849e-06
LOC_Os03g25320.1	Chr3	14454729	14456489	peroxidase precursor, putative, expressed	348.902	-1.12785	0.248609	-4.53665	5.7156e-06	0.000277055
LOC_Os05g03640.1	Chr5	1561980	1568165	flavonol synthase/flavanone 3-hydroxylase, putative, expressed	244.669	-1.12406	0.165674	-6.78479	1.16258e-11	2.201e-09
LOC_Os07g49120.1	Chr7	29417888	29419191	sex determination protein tasselseed-2, putative, expressed	25.3764	-1.12259	0.25816	-4.34841	1.37128e-05	0.000578129
LOC_Os01g53730.1	Chr1	30884821	30886340	expressed protein	2938.25	-1.12238	0.112078	-10.0143	1.31889e-23	7.35207e-21
LOC_Os02g14430.1	Chr2	7938409	7939842	peroxidase precursor, putative, expressed	24.9278	-1.12187	0.25979	-4.31836	1.57193e-05	0.000649082
LOC_Os01g63480.1	Chr1	36794890	36797406	transferase family protein, putative, expressed	66.863	-1.1078	0.234682	-4.72043	2.35342e-06	0.000126279
LOC_Os11g15040.4	Chr11	8466832	8469354	S-adenosyl-L-methionine:benzoic acid/salicylic acid carboxyl methyltransferase, putative, expressed	114.407	-1.10665	0.186409	-5.93664	2.90916e-09	3.51693e-07
LOC_Os12g38770.1	Chr12	23819144	23822341	nucleotide pyrophosphatase/phosphodiesterase, putative, expressed	240.843	-1.10631	0.194728	-5.68128	1.33692e-08	1.32818e-06
LOC_Os12g43640.1	Chr12	27109020	27112543	receptor-like protein kinase HAIKU2 precursor, putative, expressed	141.971	-1.10613	0.19243	-5.74822	9.01898e-09	9.62729e-07
LOC_Os03g13050.1	Chr3	7061769	7063319	E2F-related protein, putative, expressed	146.92	-1.10009	0.188076	-5.8492	4.93946e-09	5.50695e-07
LOC_Os07g41350.1	Chr7	24768073	24769164	B12D protein, putative, expressed	10.6903	-1.09017	0.261069	-4.17581	2.96929e-05	0.00112856
LOC_Os12g05440.1	Chr12	2468054	2469583	cytochrome P450, putative, expressed	29.9656	-1.08643	0.266429	-4.07774	4.54754e-05	0.00156804
LOC_Os01g06600.1	Chr1	3108117	3113963	glutaryl-CoA dehydrogenase, mitochondrial precursor, putative, expressed	477.452	-1.08537	0.134554	-8.06641	7.23945e-16	2.4624e-13
LOC_Os01g68740.1	Chr1	39925522	39927267	keratin, type I cytoskeletal 9, putative, expressed	611.728	-1.08479	0.166317	-6.5224	6.91903e-11	1.11977e-08
LOC_Os04g55740.1	Chr4	33179632	33181419	peroxidase precursor, putative, expressed	63.9571	-1.08426	0.22222	-4.87922	1.06507e-06	6.4432e-05
LOC_Os07g39320.1	Chr7	23559520	23560868	homeobox domain containing protein, expressed	109.247	-1.0842	0.209513	-5.17487	2.28068e-07	1.62878e-05
LOC_Os09g31130.1	Chr9	18715286	18718864	citrate transporter, putative, expressed	289.82	-1.08401	0.190764	-5.68246	1.32769e-08	1.32558e-06
LOC_Os10g38780.1	Chr10	20645752	20646973	glutathione S-transferase, putative, expressed	148.234	-1.07711	0.179336	-6.00609	1.90051e-09	2.3987e-07
LOC_Os08g10080.1	Chr8	5846863	5850647	no apical meristem protein, putative, expressed	134.69	-1.07644	0.205337	-5.24231	1.58581e-07	1.18746e-05
LOC_Os01g59840.1	Chr1	34605755	34610973	Os1bglu3 - beta-glucosidase homologue, similar to G. max isohydroxyurate hydrolase, expressed	51.9622	-1.07628	0.228709	-4.70588	2.52779e-06	0.000133144
LOC_Os03g16960.1	Chr3	9425490	9426843	cysteine-rich repeat secretory protein 55 precursor, putative, expressed	108.491	-1.07385	0.20071	-5.35025	8.78349e-08	7.16532e-06
LOC_Os08g02180.1	Chr8	734623	735665	expressed protein	42.3693	-1.0725	0.241847	-4.43461	9.22399e-06	0.000415038
LOC_Os02g44990.1	Chr2	27248697	27251470	OsFBDUF13 - F-box and DUF domain containing protein, expressed	84.0225	-1.06795	0.236338	-4.51873	6.22131e-06	0.000294855
LOC_Os06g32990.1	Chr6	19205568	19207119	peroxidase precursor, putative, expressed	88.0118	-1.06403	0.201612	-5.2776	1.30889e-07	1.00255e-05
LOC_Os03g49260.1	Chr3	28049441	28053725	lipoxygenase, putative, expressed	899.778	-1.05571	0.123589	-8.54217	1.31724e-17	5.18322e-15
LOC_Os11g34110.1	Chr11	19956772	19963299	heparan-alpha-glucosaminide N-acetyltransferase, putative, expressed	139.301	-1.05287	0.184672	-5.70132	1.18881e-08	1.2172e-06
LOC_Os05g39580.1	Chr5	23239202	23240677	bet v I allergen family protein, putative, expressed	135.335	-1.05228	0.184914	-5.69063	1.26574e-08	1.28939e-06
LOC_Os09g16510.1	Chr9	10128825	10131136	WRKY74, expressed	789.785	-1.05117	0.127777	-8.22659	1.92617e-16	6.78148e-14
LOC_Os12g06660.1	Chr12	3231450	3234554	actin, putative, expressed	292.749	-1.04992	0.171011	-6.1395	8.27832e-10	1.09296e-07
LOC_Os11g02240.1	Chr11	630580	633695	CAMK_KIN1/SNF1/Nim1_like.4 - CAMK includes calcium/calmodulin depedent protein kinases, expressed	3139.29	-1.0459	0.126618	-8.2603	1.45306e-16	5.30183e-14
LOC_Os12g35610.1	Chr12	21648123	21653569	respiratory burst oxidase, putative, expressed	19.6269	-1.04515	0.266042	-3.92853	8.54679e-05	0.00267655
LOC_Os02g48690.1	Chr2	29805286	29808103	expressed protein	41.3011	-1.0427	0.253431	-4.11435	3.88273e-05	0.00138523
LOC_Os09g35030.1	Chr9	20403149	20404332	dehydration-responsive element-binding protein, putative, expressed	70.8476	-1.03839	0.265012	-3.91828	8.91847e-05	0.00274641
LOC_Os03g19180.1	Chr3	10750143	10751086	GCRP8 - Glycine and cysteine rich family protein precursor, putative, expressed	28.2312	-1.03421	0.257905	-4.01005	6.07058e-05	0.00201696
LOC_Os07g06490.1	Chr7	3149943	3152648	DNA binding protein, putative, expressed	118.621	-1.03384	0.214904	-4.81071	1.50395e-06	8.6232e-05
LOC_Os09g29510.1	Chr9	17949936	17954035	OsWAK80 - OsWAK receptor-like protein kinase, expressed	57.6845	-1.03064	0.219954	-4.68572	2.78978e-06	0.000143921
LOC_Os01g64120.1	Chr1	37241155	37242103	2Fe-2S iron-sulfur cluster binding domain containing protein, expressed	521.341	-1.02797	0.136436	-7.53439	4.90604e-14	1.34869e-11
LOC_Os02g26770.1	Chr2	15716825	15718857	cytochrome P450, putative, expressed	14.2271	-1.02586	0.266422	-3.85052	0.000117869	0.00348878
LOC_Os02g44610.1	Chr2	27029184	27035743	protein kinase, putative, expressed	257.241	-1.02541	0.179626	-5.70857	1.13926e-08	1.17849e-06
LOC_Os06g50940.1	Chr6	30828271	30830434	GDSL-like lipase/acylhydrolase, putative, expressed	237.61	-1.02307	0.185274	-5.52193	3.35306e-08	3.12973e-06
LOC_Os07g48260.1	Chr7	28828793	28832398	WRKY47, expressed	297.79	-1.02246	0.145654	-7.01976	2.22249e-12	4.69484e-10
LOC_Os04g34270.1	Chr4	20757754	20760636	serine/threonine-protein kinase receptor precursor, putative, expressed	29.0382	-1.0202	0.260056	-3.92299	8.74566e-05	0.00271264
LOC_Os03g17680.1	Chr3	9832662	9833183	expressed protein	174.071	-1.01846	0.187204	-5.44039	5.31637e-08	4.67934e-06
LOC_Os06g48010.1	Chr6	29027003	29028481	peroxidase precursor, putative, expressed	48.4077	-1.01685	0.231127	-4.39955	1.08474e-05	0.000476336
LOC_Os06g01350.1	Chr6	212913	214728	transferase family protein, putative, expressed	76.8649	-1.0161	0.207803	-4.88972	1.00978e-06	6.14067e-05
LOC_Os01g68730.1	Chr1	39922192	39923794	RNA-binding protein FUS, putative, expressed	2256.99	-1.01433	0.160466	-6.32116	2.59611e-10	3.74812e-08
LOC_Os07g48340.1	Chr7	28889240	28892030	OsCML24 - Calmodulin-related calcium sensor protein, expressed	121.027	-1.014	0.190986	-5.30926	1.10071e-07	8.80038e-06
LOC_Os03g20290.1	Chr3	11467636	11469310	aspartic proteinase nepenthesin-1 precursor, putative, expressed	56.9827	-1.01206	0.229133	-4.41692	1.00119e-05	0.000446579
LOC_Os04g52700.1	Chr4	31379265	31380794	expressed protein	47.2196	-1.00658	0.237561	-4.23715	2.26373e-05	0.000885547
LOC_Os05g09480.1	Chr5	5329581	5331490	OsIAA16 - Auxin-responsive Aux/IAA gene family member, expressed	67.8505	-1.00647	0.21238	-4.73898	2.14797e-06	0.000117719
LOC_Os08g06120.1	Chr8	3377469	3378332	B3 DNA binding domain containing protein, expressed	194.493	-1.00509	0.161811	-6.2115	5.24812e-10	7.16457e-08
LOC_Os06g37224.1	Chr6	21982654	21992533	cytochrome P450, putative, expressed	36.5947	-1.00386	0.245126	-4.09529	4.21634e-05	0.00148185
LOC_Os01g43844.1	Chr1	25114081	25118368	cytochrome P450 72A1, putative, expressed	206.897	-1.00377	0.168861	-5.94434	2.77576e-09	3.39658e-07
LOC_Os12g05880.1	Chr12	2699175	2700272	Cupin domain containing protein, expressed	63.3485	1.00153	0.238131	4.20581	2.60147e-05	0.00100539
LOC_Os02g16809.1	Chr2	9589066	9590040	expansin precursor, putative, expressed	17.6358	1.0029	0.26634	3.76549	0.000166226	0.00458848
LOC_Os02g16839.1	Chr2	9578458	9579369	expansin precursor, putative, expressed	17.6358	1.0029	0.26634	3.76549	0.000166226	0.00458848
LOC_Os08g30770.1	Chr8	18993288	18998958	ABC transporter, ATP-binding protein, putative, expressed	377.897	1.01236	0.15214	6.65416	2.8493e-11	4.88716e-09
LOC_Os01g50720.1	Chr1	29132159	29133940	MYB family transcription factor, putative, expressed	95.3147	1.02067	0.192451	5.30352	1.13594e-07	9.04602e-06
LOC_Os09g39650.2	Chr9	22753347	22757508	protein kinase family protein, putative, expressed	99.1176	1.0237	0.205402	4.9839	6.23152e-07	3.99534e-05
LOC_Os04g52530.1	Chr4	31230928	31231968	heavy metal-associated domain containing protein, expressed	38.8525	1.03962	0.246628	4.21533	2.49414e-05	0.000970007
LOC_Os11g37950.1	Chr11	22502007	22503109	WIP3 - Wound-induced protein precursor, expressed	60.5848	1.04795	0.221517	4.73078	2.23655e-06	0.000121064
LOC_Os01g09570.1	Chr1	4905501	4909514	6-phosphofructokinase, putative, expressed	1575.74	1.06473	0.142646	7.46416	8.38324e-14	2.15686e-11
LOC_Os03g55050.1	Chr3	31302708	31305227	UDP-glucoronosyl and UDP-glucosyl transferase domain containing protein, expressed	23.7197	1.06479	0.261042	4.07899	4.52326e-05	0.00156236
LOC_Os01g56080.1	Chr1	32289147	32289804	expressed protein	24.4605	1.06661	0.258606	4.12447	3.71589e-05	0.00134119
LOC_Os07g45490.1	Chr7	27141246	27146942	expressed protein	53.1355	1.07064	0.223702	4.78601	1.70132e-06	9.64468e-05
LOC_Os08g09040.1	Chr8	5254286	5255230	Cupin domain containing protein, expressed	69.6992	1.07392	0.226156	4.74861	2.04823e-06	0.000113881
LOC_Os12g05860.1	Chr12	2692485	2693511	Cupin domain containing protein, expressed	37.2165	1.07491	0.25228	4.26078	2.03716e-05	0.000807939
LOC_Os08g09020.1	Chr8	5248666	5249832	Cupin domain containing protein, expressed	41.3137	1.07802	0.243944	4.41911	9.91061e-06	0.000443942
LOC_Os02g03710.1	Chr2	1558479	1559143	UP-9A, putative, expressed	172.223	1.10099	0.170508	6.45714	1.06702e-10	1.64715e-08
LOC_Os06g39240.1	Chr6	23293234	23294073	endothelial differentiation-related factor 1, putative, expressed	47.3597	1.10845	0.245317	4.51844	6.22974e-06	0.000294855
LOC_Os03g60580.1	Chr3	34430584	34431200	actin-depolymerizing factor, putative, expressed	26.8291	1.10906	0.259298	4.27718	1.89275e-05	0.000758156
LOC_Os07g38130.1	Chr7	22874252	22875707	polygalacturonase inhibitor 1 precursor, putative, expressed	720.398	1.11441	0.132165	8.432	3.398e-17	1.31137e-14
LOC_Os01g72900.1	Chr1	42281272	42281973	abscisic stress-ripening, putative, expressed	11.7134	1.11676	0.264363	4.22434	2.39646e-05	0.000933828
LOC_Os10g38600.1	Chr10	20595041	20596116	glutathione S-transferase GSTU6, putative, expressed	309.305	1.12622	0.168154	6.69759	2.11881e-11	3.72985e-09
LOC_Os12g08930.1	Chr12	4656472	4657023	expressed protein	12.0808	1.13112	0.264163	4.2819	1.85303e-05	0.000743734
LOC_Os06g11610.1	Chr6	6152018	6153438	heat shock 22 kDa protein, mitochondrial precursor, putative, expressed	99.9171	1.14056	0.193816	5.88475	3.98659e-09	4.49454e-07
LOC_Os03g16610.1	Chr3	9167558	9170334	laccase precursor protein, putative, expressed	248.105	1.14444	0.197989	5.78032	7.45608e-09	8.17643e-07
LOC_Os08g39270.1	Chr8	24818308	24820452	fasciclin domain containing protein, expressed	204.221	1.15188	0.15896	7.24636	4.28116e-13	1.02279e-10
LOC_Os12g36670.1	Chr12	22457228	22461984	F-box/LRR-repeat protein 3, putative, expressed	1497.23	1.16159	0.123741	9.38723	6.1597e-21	2.80938e-18
LOC_Os06g12290.1	Chr6	6612661	6613440	glutathione S-transferase GSTU6, putative, expressed	10.3981	1.16947	0.261882	4.46563	7.98323e-06	0.000367118
LOC_Os04g49410.1	Chr4	29485142	29489558	expansin precursor, putative, expressed	468.421	1.17555	0.141511	8.3071	9.80697e-17	3.64456e-14
LOC_Os03g12820.1	Chr3	6895178	6898428	ATP8, putative, expressed	114.916	1.18277	0.190683	6.20279	5.54693e-10	7.52134e-08
LOC_Os06g04510.1	Chr6	1931296	1936380	enolase, putative, expressed	158.463	1.18624	0.16775	7.07144	1.53334e-12	3.30871e-10
LOC_Os03g19370.1	Chr3	10905602	10907007	CPuORF4 - conserved peptide uORF-containing transcript, expressed	34.9897	1.18679	0.253255	4.68616	2.78377e-06	0.000143921
LOC_Os03g19375.1	Chr3	10906290	10906811	expressed protein	34.9897	1.18679	0.253255	4.68616	2.78377e-06	0.000143921
LOC_Os03g42130.1	Chr3	23450164	23452171	gibberellin 20 oxidase 2, putative, expressed	198.548	1.19114	0.172954	6.88706	5.69578e-12	1.10974e-09
LOC_Os08g08990.1	Chr8	5233768	5234798	Cupin domain containing protein, expressed	34.983	1.19871	0.254132	4.71687	2.39502e-06	0.000127489
LOC_Os09g12480.1	Chr9	7133650	7145978	ulp1 protease family, C-terminal catalytic domain containing protein, expressed	84.0353	1.21585	0.202091	6.01635	1.78395e-09	2.28027e-07
LOC_Os08g09010.1	Chr8	5242495	5243657	Cupin domain containing protein, expressed	182.022	1.25343	0.174567	7.18021	6.96069e-13	1.55208e-10
LOC_Os02g08330.1	Chr2	4424439	4426620	gp176, putative, expressed	25.7207	1.25641	0.264762	4.74541	2.08083e-06	0.000115354
LOC_Os05g02754.1	Chr5	989398	991267	expressed protein	293.821	1.25871	0.184421	6.82522	8.77935e-12	1.69408e-09
LOC_Os01g46350.1	Chr1	26368398	26374101	proteins of unknown function domain containing protein, expressed	182.206	1.26877	0.170799	7.42844	1.09883e-13	2.79132e-11
LOC_Os07g32570.1	Chr7	19409957	19413252	OsAPRL1 adenosine 5'-phosphosulfate reductase-like OsAPRL1, expressed	411.179	1.26972	0.157537	8.05978	7.64306e-16	2.55635e-13
LOC_Os10g42770.1	Chr10	23074056	23075246	a_IG002N01.7, putative, expressed	61.7004	1.27444	0.231407	5.50734	3.6429e-08	3.35347e-06
LOC_Os01g73700.1	Chr1	42699971	42701323	RCLEA2 - Root cap and Late embryogenesis related family protein precursor, putative, expressed	30.9057	1.28819	0.253595	5.07969	3.78045e-07	2.57173e-05
LOC_Os01g08300.1	Chr1	4066623	4067218	expressed protein	62.9815	1.29089	0.215898	5.97916	2.24297e-09	2.79577e-07
LOC_Os04g53810.1	Chr4	32063705	32065859	leucoanthocyanidin reductase, putative, expressed	86.6166	1.29534	0.203256	6.37293	1.85454e-10	2.73653e-08
LOC_Os08g05980.1	Chr8	3248316	3248549	expressed protein	12.6053	1.30039	0.265339	4.90087	9.5413e-07	5.8199e-05
LOC_Os12g12590.1	Chr12	6932582	6937071	NADP-dependent oxidoreductase, putative, expressed	1052.34	1.31292	0.143662	9.13893	6.30742e-20	2.75168e-17
LOC_Os01g63210.1	Chr1	36639626	36640584	SOUL heme-binding protein, putative, expressed	41.6836	1.32456	0.250282	5.29229	1.20792e-07	9.46894e-06
LOC_Os03g54790.1	Chr3	31149795	31155283	ABC transporter, ATP-binding protein, putative, expressed	1479.24	1.32783	0.114053	11.6423	2.51297e-31	2.80169e-28
LOC_Os01g72150.1	Chr1	41846413	41847370	glutathione S-transferase, putative, expressed	192.56	1.3338	0.172168	7.74706	9.40418e-15	2.90343e-12
LOC_Os05g26660.1	Chr5	15482300	15488221	NADH-ubiquinone oxidoreductase, mitochondrial precursor, putative, expressed	48.0486	1.33526	0.234021	5.70575	1.15832e-08	1.19206e-06
LOC_Os05g02750.1	Chr5	989743	990588	ABC transporter, membrane-spanning/permease subunit, putative, expressed	1514.25	1.34263	0.142619	9.4141	4.77147e-21	2.27985e-18
LOC_Os03g56540.3	Chr3	32208880	32210854	heat shock protein DnaJ, putative, expressed	42.6887	1.35667	0.237416	5.71431	1.10153e-08	1.15133e-06
LOC_Os11g29780.1	Chr11	17284028	17285405	plant-specific domain TIGR01627 family protein, expressed	17.4689	1.35773	0.266656	5.09171	3.54854e-07	2.43045e-05
LOC_Os03g06040.1	Chr3	3021246	3022567	expansin precursor, putative, expressed	13.8535	1.35921	0.265796	5.11371	3.15891e-07	2.21654e-05
LOC_Os08g26110.1	Chr8	15875189	15876159	dirigent, putative, expressed	20.1697	1.36411	0.266619	5.1163	3.11584e-07	2.19399e-05
LOC_Os12g38040.1	Chr12	23376322	23379305	metallothionein family protein, expressed	88.8805	1.36891	0.261695	5.23093	1.68657e-07	1.25491e-05
LOC_Os02g02120.1	Chr2	627342	630655	OsWAK11 - OsWAK receptor-like protein kinase, expressed	36.5037	1.37706	0.255329	5.39327	6.91878e-08	5.85849e-06
LOC_Os11g06720.1	Chr11	3278435	3279425	abscisic stress-ripening, putative, expressed	23838.7	1.41218	0.119914	11.7766	5.15424e-32	6.08443e-29
LOC_Os03g59110.1	Chr3	33649350	33653755	pheophorbide a oxygenase, chloroplast precursor, putative, expressed	35.1366	1.42208	0.256072	5.55344	2.801e-08	2.67669e-06
LOC_Os07g47700.1	Chr7	28494715	28498126	NAD dependent epimerase/dehydratase family domain containing protein, expressed	1471.62	1.45218	0.1139	12.7496	3.13439e-37	4.49293e-34
LOC_Os01g43720.1	Chr1	25055772	25058195	cytochrome P450 72A1, putative, expressed	137.051	1.45393	0.180779	8.04256	8.79812e-16	2.89444e-13
LOC_Os06g48240.1	Chr6	29180250	29181960	AAA ATPase, putative, expressed	14.8488	1.46161	0.266652	5.48132	4.22165e-08	3.83349e-06
LOC_Os02g51930.1	Chr2	31805977	31807891	cytokinin-O-glucosyltransferase 2, putative, expressed	36.4383	1.47165	0.248446	5.92344	3.15267e-09	3.73304e-07
LOC_Os02g03900.1	Chr2	1658576	1662644	metal transporter Nramp6, putative, expressed	7028.91	1.50764	0.119	12.6692	8.75828e-37	1.17174e-33
LOC_Os03g13540.1	Chr3	7322330	7325484	Ser/Thr protein phosphatase family protein, putative, expressed	4986.79	1.51418	0.125677	12.0482	1.98151e-33	2.48531e-30
LOC_Os10g38489.1	Chr10	20553664	20560790	glutathione S-transferase GSTU6, putative, expressed	647.416	1.5203	0.130758	11.6269	3.00881e-31	3.17793e-28
LOC_Os03g54880.1	Chr3	31197434	31198029	antigen peptide transporter-like 2, putative, expressed	289.234	1.53641	0.159047	9.66008	4.45532e-22	2.29255e-19
LOC_Os12g38010.1	Chr12	23352191	23353189	metallothionein, putative, expressed	572.951	1.58499	0.253724	6.24688	4.18736e-10	5.87636e-08
LOC_Os01g45110.1	Chr1	25598446	25600373	anthocyanin 3-O-beta-glucosyltransferase, putative, expressed	30.6603	1.59587	0.256412	6.22384	4.85131e-10	6.71421e-08
LOC_Os12g42040.1	Chr12	26073357	26076201	OsWAK126 - OsWAK receptor-like protein kinase, expressed	76.7082	1.65062	0.216624	7.61975	2.5417e-14	7.39231e-12
LOC_Os10g36580.1	Chr10	19568640	19569328	UP-9A, putative, expressed	988.29	1.6588	0.147891	11.2163	3.39025e-29	2.95807e-26
LOC_Os04g01740.1	Chr4	483241	486065	heat shock protein, putative, expressed	16.5809	1.6652	0.266479	6.24891	4.13335e-10	5.84141e-08
LOC_Os01g01660.1	Chr1	327128	328451	isoflavone reductase, putative, expressed	545.302	1.72692	0.15331	11.2643	1.9695e-29	1.79655e-26
LOC_Os12g29400.1	Chr12	17463629	17465265	GRAM domain containing protein, expressed	45.9917	1.72995	0.240545	7.19179	6.3945e-13	1.45824e-10
LOC_Os01g32670.1	Chr1	17911523	17912150	expressed protein	58.6888	1.73251	0.227711	7.60837	2.77572e-14	7.95759e-12
LOC_Os01g55320.1	Chr1	31840530	31841097	heavy metal-associated domain containing protein, expressed	316.774	1.78898	0.160192	11.1677	5.86694e-29	4.90574e-26
LOC_Os10g13940.1	Chr10	7574036	7579887	MATE efflux protein, putative, expressed	1127.39	1.80331	0.1268	14.2217	6.72311e-46	1.34919e-42
LOC_Os01g53350.1	Chr1	30655289	30657194	anthocyanidin 5,3-O-glucosyltransferase, putative, expressed	130.912	1.87785	0.19514	9.6231	6.3879e-22	3.20481e-19
LOC_Os03g55290.1	Chr3	31464840	31465625	GASR3 - Gibberellin-regulated GASA/GAST/Snakin family protein precursor, expressed	121.088	1.94742	0.194036	10.0364	1.05501e-23	6.04914e-21
LOC_Os04g27060.1	Chr4	16001490	16005331	oxidoreductase, aldo/keto reductase family protein, putative, expressed	76.277	2.1175	0.232689	9.10013	9.02204e-20	3.85222e-17
LOC_Os02g09390.1	Chr2	4824246	4825855	cytochrome P450, putative, expressed	135.954	2.22057	0.196388	11.3071	1.21085e-29	1.15711e-26
LOC_Os03g05700.1	Chr3	2841790	2842391	expressed protein	39.9025	2.2285	0.256669	8.68239	3.8755e-18	1.55547e-15
LOC_Os06g48060.1	Chr6	29072350	29076031	ABC transporter, ATP-binding protein, putative, expressed	559.733	2.31801	0.141691	16.3596	3.7131e-60	1.49029e-56
LOC_Os10g42780.1	Chr10	23075396	23079075	lrgB-like family protein, expressed	447.511	2.36452	0.160785	14.7061	5.88977e-49	1.68851e-45
LOC_Os01g43774.1	Chr1	25073849	25078549	cytochrome P450 72A1, putative, expressed	134.41	2.38484	0.213688	11.1604	6.37088e-29	5.11403e-26
ChrSy.fgenesh.mRNA.47	ChrSy	320295	320612	expressed protein	75.4186	2.51294	0.237144	10.5967	3.08688e-26	2.06492e-23
LOC_Os01g70850.1	Chr1	41004288	41006137	esterase, putative, expressed	207.919	2.57053	0.177017	14.5214	8.87124e-48	2.22535e-44
LOC_Os03g16020.1	Chr3	8833913	8834377	hsp20/alpha crystallin family protein, putative, expressed	158.844	2.6151	0.193287	13.5296	1.04555e-41	1.74851e-38
LOC_Os11g01780.1	Chr11	417564	421226	F-box/LRR-repeat protein 3, putative, expressed	929.699	2.75713	0.142611	19.3333	2.81981e-83	5.6588e-79
LOC_Os12g38290.1	Chr12	23512497	23513477	metallothionein, putative, expressed	1057.97	2.76979	0.25451	10.8828	1.39206e-27	9.97709e-25
LOC_Os12g01760.1	Chr12	464682	468351	F-box/LRR domain containing protein, putative, expressed	813.935	2.78792	0.155295	17.9524	4.59724e-72	3.07524e-68
LOC_Os08g05960.1	Chr8	3242788	3243439	expressed protein	110.768	2.80327	0.203693	13.7622	4.30189e-43	7.8482e-40
LOC_Os01g43750.1	Chr1	25066171	25068299	cytochrome P450 72A1, putative, expressed	52.5448	2.88946	0.254357	11.3598	6.62597e-30	6.6485e-27
LOC_Os08g05970.1	Chr8	3244621	3244851	expressed protein	83.5894	2.94834	0.226447	13.02	9.42294e-39	1.45461e-35
LOC_Os03g16030.1	Chr3	8834823	8835802	hsp20/alpha crystallin family protein, putative, expressed	112.224	3.16024	0.213911	14.7736	2.16823e-49	7.252e-46
LOC_Os10g38340.1	Chr10	20488627	20489894	glutathione S-transferase GSTU6, putative, expressed	357.068	3.19973	0.16967	18.8585	2.50206e-79	2.51057e-75
LOC_Os12g38270.1	Chr12	23501361	23502386	metallothionein, putative, expressed	148.949	3.24555	0.225775	14.3751	7.41279e-47	1.65289e-43
LOC_Os01g69010.1	Chr1	40093713	40096983	MATE efflux protein, putative, expressed	94.5292	4.06421	0.239528	16.9675	1.42768e-64	7.16269e-61

## Sheet: AzuNIL-Al x AzuNIL-Control
model	chr	start	stop	annotation	baseMean	log2FoldChange	lfcSE	stat	pvalue	padj
LOC_Os12g42860.1	Chr12	26629915	26632625	2-aminoethanethiol dioxygenase, putative, expressed	206.719	-2.01047	0.168249	-11.9494	6.54155e-33	1.41773e-29
LOC_Os01g24550.1	Chr1	13837906	13839339	fruit bromelain precursor, putative, expressed	98.2622	-1.87735	0.195695	-9.59325	8.53523e-22	1.06349e-18
LOC_Os01g24600.1	Chr1	13859262	13860625	fruit bromelain precursor, putative, expressed	143.957	-1.85894	0.178624	-10.407	2.30305e-25	3.48452e-22
LOC_Os10g31560.1	Chr10	16530983	16531552	glycine-rich cell wall structural protein 2 precursor, putative, expressed	55.8779	-1.6289	0.207277	-7.85855	3.88603e-15	2.65529e-12
LOC_Os02g39620.1	Chr2	23903894	23905003	ATOZI1, putative, expressed	27.0084	-1.57686	0.223415	-7.058	1.68918e-12	7.04303e-10
LOC_Os01g32770.1	Chr1	17975816	17977327	DUF260 domain containing protein, putative, expressed	62.728	-1.43684	0.212268	-6.76896	1.29714e-11	4.57932e-09
LOC_Os01g24560.1	Chr1	13842272	13843749	fruit bromelain precursor, putative, expressed	192.855	-1.38805	0.183898	-7.54791	4.42293e-14	2.46543e-11
LOC_Os01g24570.1	Chr1	13847992	13849036	fruit bromelain precursor, putative, expressed	352.165	-1.36636	0.181954	-7.50936	5.94165e-14	3.1464e-11
LOC_Os01g65830.1	Chr1	38224419	38226031	acyl-desaturase, chloroplast precursor, putative, expressed	46.0978	-1.35793	0.21447	-6.33154	2.42722e-10	7.24132e-08
LOC_Os03g16950.1	Chr3	9421689	9422925	cysteine-rich repeat secretory protein 55 precursor, putative, expressed	135.66	-1.34828	0.195609	-6.89274	5.4727e-12	2.03373e-09
LOC_Os05g51470.1	Chr5	29506977	29509972	2-aminoethanethiol dioxygenase, putative, expressed	107.287	-1.2806	0.182832	-7.00424	2.4833e-12	9.56388e-10
LOC_Os10g40430.1	Chr10	21658070	21658866	LTPL139 - Protease inhibitor/seed storage/LTP family protein precursor, expressed	221.582	-1.27972	0.166504	-7.68584	1.52001e-14	9.19908e-12
LOC_Os10g31690.1	Chr10	16537734	16538342	glycine-rich cell wall structural protein 2 precursor, putative, expressed	180.744	-1.17813	0.179537	-6.56208	5.30626e-11	1.70299e-08
LOC_Os02g55890.1	Chr2	34210400	34215008	inorganic H+ pyrophosphatase, putative, expressed	317.262	-1.17634	0.153603	-7.65832	1.88374e-14	1.10837e-11
LOC_Os04g44354.1	Chr4	26260664	26267392	UDP-glucoronosyl and UDP-glucosyl transferase domain containing protein, expressed	40.3082	-1.17585	0.214798	-5.47422	4.39439e-08	8.51005e-06
LOC_Os07g35310.1	Chr7	21133028	21140733	TKL_IRAK_DUF26-lc.12 - DUF26 kinases have homology to DUF26 containing loci, expressed	52.371	-1.17433	0.21456	-5.47322	4.41934e-08	8.51005e-06
LOC_Os05g44940.1	Chr5	26120363	26126935	protein kinase domain containing protein, expressed	21.9732	-1.15363	0.223155	-5.16964	2.34542e-07	3.68006e-05
LOC_Os02g41680.1	Chr2	25006467	25009121	phenylalanine ammonia-lyase, putative, expressed	187.745	-1.13098	0.196518	-5.75509	8.65978e-09	1.91074e-06
LOC_Os06g19070.1	Chr6	10843920	10846020	cytochrome P450, putative, expressed	367.027	-1.12537	0.173218	-6.49686	8.20161e-11	2.59293e-08
LOC_Os05g48740.1	Chr5	27935448	27935922	expressed protein	432.079	-1.10784	0.172359	-6.4275	1.2972e-10	3.9822e-08
LOC_Os07g23570.1	Chr7	13323931	13326401	cytochrome P450 72A1, putative, expressed	58.5559	-1.10035	0.21789	-5.05005	4.41704e-07	6.36475e-05
LOC_Os11g15040.4	Chr11	8466832	8469354	S-adenosyl-L-methionine:benzoic acid/salicylic acid carboxyl methyltransferase, putative, expressed	132.563	-1.09705	0.18322	-5.98763	2.12922e-09	5.43387e-07
LOC_Os12g08900.1	Chr12	4642210	4647010	expressed protein	116.266	-1.08244	0.187474	-5.7738	7.75018e-09	1.76087e-06
LOC_Os03g03724.1	Chr3	1667248	1667963	expressed protein	82.2766	-1.07036	0.216685	-4.9397	7.82436e-07	0.000101678
LOC_Os07g35330.1	Chr7	21140941	21144309	TKL_IRAK_DUF26-lc.13 - DUF26 kinases have homology to DUF26 containing loci, expressed	60.2718	-1.06759	0.214165	-4.98489	6.19961e-07	8.36433e-05
LOC_Os09g35030.1	Chr9	20403149	20404332	dehydration-responsive element-binding protein, putative, expressed	39.7072	-1.06295	0.217755	-4.88138	1.05345e-06	0.000133617
LOC_Os10g02040.2	Chr10	655612	658907	peroxidase precursor, putative, expressed	751.1	-1.0629	0.146789	-7.24102	4.45336e-13	2.05068e-10
LOC_Os07g48030.1	Chr7	28678385	28680073	peroxidase precursor, putative, expressed	553.21	-1.05841	0.150236	-7.04496	1.85515e-12	7.41432e-10
LOC_Os04g46220.1	Chr4	27370862	27373629	ethylene-responsive transcription factor, putative, expressed	195.684	-1.04474	0.19025	-5.49143	3.987e-08	7.89277e-06
LOC_Os07g34440.1	Chr7	20652247	20654046	lipase class 3 family protein, putative, expressed	116.361	-1.04012	0.17903	-5.80979	6.25525e-09	1.47221e-06
LOC_Os10g34840.1	Chr10	18598557	18599451	RIPER6 - Ripening-related family protein precursor, expressed	370.131	-1.02362	0.181065	-5.65331	1.57383e-08	3.43678e-06
LOC_Os11g34110.1	Chr11	19956772	19963299	heparan-alpha-glucosaminide N-acetyltransferase, putative, expressed	121.225	-1.02282	0.183913	-5.56143	2.67568e-08	5.39774e-06
LOC_Os08g10290.1	Chr8	5980928	5988963	SHR5-receptor-like kinase, putative, expressed	196.198	-1.0206	0.167203	-6.10396	1.03469e-09	2.77429e-07
LOC_Os08g42170.1	Chr8	26646834	26647254	zinc transporter 2 precursor, putative, expressed	420.542	-1.01493	0.166078	-6.11115	9.89165e-10	2.68622e-07
LOC_Os11g33270.1	Chr11	19675011	19678096	glycosyl hydrolases family 16, putative, expressed	327.126	-1.01011	0.143569	-7.03569	1.98273e-12	7.77743e-10
LOC_Os03g49260.1	Chr3	28049441	28053725	lipoxygenase, putative, expressed	1166.28	-1.00579	0.125995	-7.98277	1.43083e-15	1.01026e-12
LOC_Os09g15580.1	Chr9	9514236	9517347	expressed protein	31.7439	1.00601	0.221547	4.54086	5.60259e-06	0.000551972
LOC_Os03g54790.1	Chr3	31149795	31155283	ABC transporter, ATP-binding protein, putative, expressed	1543.42	1.00732	0.118243	8.51901	1.60921e-17	1.36345e-14
LOC_Os08g05970.1	Chr8	3244621	3244851	expressed protein	148.206	1.01886	0.2032	5.01409	5.32854e-07	7.42559e-05
LOC_Os03g51470.1	Chr3	29451096	29453625	expressed protein	58.956	1.02326	0.219787	4.65566	3.22938e-06	0.000338638
LOC_Os06g13220.1	Chr6	7260407	7264016	expressed protein	107.544	1.02366	0.20082	5.09739	3.44374e-07	5.10107e-05
LOC_Os02g02120.1	Chr2	627342	630655	OsWAK11 - OsWAK receptor-like protein kinase, expressed	35.6552	1.03055	0.222649	4.62857	3.68206e-06	0.000380456
LOC_Os12g05880.1	Chr12	2699175	2700272	Cupin domain containing protein, expressed	87.3022	1.03401	0.192035	5.38448	7.26525e-08	1.31532e-05
LOC_Os03g06040.1	Chr3	3021246	3022567	expansin precursor, putative, expressed	11.7767	1.04252	0.209385	4.97897	6.39242e-07	8.51598e-05
LOC_Os03g03520.1	Chr3	1521162	1522978	expressed protein	54.0833	1.04548	0.206202	5.07016	3.97473e-07	5.84672e-05
LOC_Os01g45990.1	Chr1	26119708	26126165	potassium channel AKT1, putative, expressed	630.882	1.0608	0.175557	6.04251	1.51735e-09	3.91958e-07
LOC_Os03g19370.1	Chr3	10905602	10907007	CPuORF4 - conserved peptide uORF-containing transcript, expressed	34.0249	1.0686	0.223613	4.77877	1.7637e-06	0.000208708
LOC_Os03g19375.1	Chr3	10906290	10906811	expressed protein	34.0249	1.0686	0.223613	4.77877	1.7637e-06	0.000208708
LOC_Os08g41730.1	Chr8	26342315	26344539	peptidase, T1 family, putative, expressed	126.221	1.07622	0.185001	5.81737	5.97793e-09	1.42275e-06
LOC_Os05g02754.1	Chr5	989398	991267	expressed protein	238.006	1.07878	0.1583	6.81476	9.44218e-12	3.3899e-09
LOC_Os04g53810.1	Chr4	32063705	32065859	leucoanthocyanidin reductase, putative, expressed	88.7953	1.08419	0.206858	5.24124	1.595e-07	2.68137e-05
LOC_Os02g44870.1	Chr2	27165434	27166898	dehydrin, putative, expressed	4138.13	1.08659	0.157451	6.90115	5.15841e-12	1.95117e-09
LOC_Os06g48240.1	Chr6	29180250	29181960	AAA ATPase, putative, expressed	13.8256	1.09191	0.217526	5.01966	5.17637e-07	7.26131e-05
LOC_Os02g08490.1	Chr2	4567617	4573049	chaperone protein clpB 1, putative, expressed	178.045	1.11151	0.180423	6.16057	7.24825e-10	1.99393e-07
LOC_Os08g30770.1	Chr8	18993288	18998958	ABC transporter, ATP-binding protein, putative, expressed	442.386	1.11401	0.179763	6.19715	5.74961e-10	1.64579e-07
LOC_Os05g44340.1	Chr5	25803530	25807160	heat shock protein 101, putative, expressed	17.5546	1.12274	0.217647	5.15855	2.48868e-07	3.87612e-05
LOC_Os08g09040.1	Chr8	5254286	5255230	Cupin domain containing protein, expressed	94.1193	1.12621	0.211213	5.33208	9.70928e-08	1.72825e-05
LOC_Os04g35160.1	Chr4	21368526	21371720	CorA-like magnesium transporter protein, putative, expressed	521.228	1.12936	0.146373	7.71564	1.20377e-14	7.49948e-12
LOC_Os07g47700.1	Chr7	28494715	28498126	NAD dependent epimerase/dehydratase family domain containing protein, expressed	1291.23	1.13511	0.120593	9.41278	4.83202e-21	5.11759e-18
LOC_Os09g31031.1	Chr9	18669317	18671727	ubiquitin family protein, putative, expressed	60.8342	1.13961	0.209533	5.4388	5.36421e-08	1.00553e-05
LOC_Os08g09020.1	Chr8	5248666	5249832	Cupin domain containing protein, expressed	58.2646	1.14083	0.216985	5.25766	1.45904e-07	2.47242e-05
LOC_Os11g04290.1	Chr11	1775407	1777730	cytochrome P450, putative, expressed	23.5386	1.14239	0.223193	5.11841	3.08123e-07	4.70203e-05
LOC_Os03g54880.1	Chr3	31197434	31198029	antigen peptide transporter-like 2, putative, expressed	355.292	1.14252	0.152026	7.51525	5.6802e-14	3.08508e-11
LOC_Os08g26110.1	Chr8	15875189	15876159	dirigent, putative, expressed	25.2177	1.14363	0.223635	5.11382	3.1571e-07	4.76627e-05
LOC_Os11g06720.1	Chr11	3278435	3279425	abscisic stress-ripening, putative, expressed	20956.6	1.15562	0.149397	7.73524	1.03205e-14	6.62451e-12
LOC_Os01g46350.1	Chr1	26368398	26374101	proteins of unknown function domain containing protein, expressed	179.263	1.16984	0.164977	7.09094	1.33207e-12	5.87831e-10
LOC_Os12g29400.1	Chr12	17463629	17465265	GRAM domain containing protein, expressed	40.6667	1.19113	0.222028	5.3648	8.10392e-08	1.45472e-05
LOC_Os05g43040.1	Chr5	24997324	24999598	tetratricopeptide repeat domain containing protein, expressed	290.243	1.19862	0.161891	7.40388	1.3226e-13	6.3671e-11
LOC_Os12g38290.1	Chr12	23512497	23513477	metallothionein, putative, expressed	1343.46	1.2008	0.208023	5.77242	7.81428e-09	1.76087e-06
LOC_Os03g12820.1	Chr3	6895178	6898428	ATP8, putative, expressed	172.364	1.20568	0.195375	6.17112	6.7809e-10	1.91511e-07
LOC_Os12g38010.1	Chr12	23352191	23353189	metallothionein, putative, expressed	715.958	1.21055	0.217176	5.57404	2.48894e-08	5.11852e-06
LOC_Os03g55050.1	Chr3	31302708	31305227	UDP-glucoronosyl and UDP-glucosyl transferase domain containing protein, expressed	36.9988	1.21565	0.222179	5.4715	4.46241e-08	8.51556e-06
LOC_Os10g05020.1	Chr10	2453869	2455724	cytochrome P450, putative, expressed	98.2114	1.21929	0.210637	5.78859	7.09787e-09	1.63421e-06
LOC_Os11g04020.1	Chr11	1618494	1623978	major facilitator superfamily antiporter, putative, expressed	107.385	1.22365	0.183363	6.67339	2.49958e-11	8.40415e-09
LOC_Os01g08300.1	Chr1	4066623	4067218	expressed protein	64.374	1.23183	0.199937	6.16109	7.22473e-10	1.99393e-07
LOC_Os04g49410.1	Chr4	29485142	29489558	expansin precursor, putative, expressed	479.829	1.23758	0.140536	8.80613	1.29536e-18	1.19297e-15
LOC_Os05g26660.1	Chr5	15482300	15488221	NADH-ubiquinone oxidoreductase, mitochondrial precursor, putative, expressed	48.4608	1.25007	0.21137	5.91416	3.33577e-09	8.31275e-07
LOC_Os06g05930.1	Chr6	2714450	2715133	expressed protein	29540.7	1.31289	0.118303	11.0977	1.28736e-28	2.47899e-25
LOC_Os02g03710.1	Chr2	1558479	1559143	UP-9A, putative, expressed	138.29	1.31988	0.181431	7.27483	3.46869e-13	1.63275e-10
LOC_Os06g11610.1	Chr6	6152018	6153438	heat shock 22 kDa protein, mitochondrial precursor, putative, expressed	118.077	1.34438	0.189929	7.07836	1.45874e-12	6.30591e-10
LOC_Os05g02750.1	Chr5	989743	990588	ABC transporter, membrane-spanning/permease subunit, putative, expressed	1180.77	1.35475	0.137761	9.83405	8.03213e-23	1.13424e-19
LOC_Os06g04510.1	Chr6	1931296	1936380	enolase, putative, expressed	139.967	1.35818	0.19066	7.12358	1.05156e-12	4.73918e-10
LOC_Os10g13940.1	Chr10	7574036	7579887	MATE efflux protein, putative, expressed	940.059	1.43082	0.132	10.8395	2.23705e-27	3.64502e-24
LOC_Os11g25720.1	Chr11	14663220	14675381	cytokinin-N-glucosyltransferase 1, putative, expressed	25.912	1.44533	0.223736	6.45999	1.04709e-10	3.26169e-08
LOC_Os02g03900.1	Chr2	1658576	1662644	metal transporter Nramp6, putative, expressed	5941.17	1.46631	0.12273	11.9475	6.69311e-33	1.41773e-29
LOC_Os01g72150.1	Chr1	41846413	41847370	glutathione S-transferase, putative, expressed	230.402	1.46857	0.1872	7.84492	4.33245e-15	2.86781e-12
LOC_Os12g12590.1	Chr12	6932582	6937071	NADP-dependent oxidoreductase, putative, expressed	634.73	1.47506	0.133791	11.0251	2.89064e-28	5.10246e-25
LOC_Os02g08330.1	Chr2	4424439	4426620	gp176, putative, expressed	34.9951	1.49499	0.222532	6.71812	1.84084e-11	6.28914e-09
LOC_Os02g09390.1	Chr2	4824246	4825855	cytochrome P450, putative, expressed	95.028	1.49864	0.196796	7.61518	2.63332e-14	1.50754e-11
LOC_Os03g55290.1	Chr3	31464840	31465625	GASR3 - Gibberellin-regulated GASA/GAST/Snakin family protein precursor, expressed	99.6753	1.51476	0.186537	8.12045	4.64439e-16	3.64361e-13
LOC_Os03g13540.1	Chr3	7322330	7325484	Ser/Thr protein phosphatase family protein, putative, expressed	4391.9	1.51849	0.114176	13.2996	2.32668e-40	8.21397e-37
LOC_Os01g55320.1	Chr1	31840530	31841097	heavy metal-associated domain containing protein, expressed	228.419	1.52518	0.190246	8.01688	1.08464e-15	7.92238e-13
LOC_Os01g53350.1	Chr1	30655289	30657194	anthocyanidin 5,3-O-glucosyltransferase, putative, expressed	152.571	1.57247	0.194825	8.07122	6.95977e-16	5.26507e-13
LOC_Os01g43720.1	Chr1	25055772	25058195	cytochrome P450 72A1, putative, expressed	168.343	1.70014	0.178917	9.50238	2.05147e-21	2.28706e-18
LOC_Os03g56540.3	Chr3	32208880	32210854	heat shock protein DnaJ, putative, expressed	66.51	1.72896	0.206305	8.3806	5.26586e-17	4.29006e-14
LOC_Os12g42040.1	Chr12	26073357	26076201	OsWAK126 - OsWAK receptor-like protein kinase, expressed	114.93	1.83594	0.209031	8.78311	1.59012e-18	1.40341e-15
LOC_Os10g36580.1	Chr10	19568640	19569328	UP-9A, putative, expressed	875.636	1.92952	0.156423	12.3353	5.84718e-35	1.76936e-31
LOC_Os01g32670.1	Chr1	17911523	17912150	expressed protein	75.211	1.95646	0.211635	9.2445	2.36337e-20	2.38386e-17
LOC_Os01g45110.1	Chr1	25598446	25600373	anthocyanin 3-O-beta-glucosyltransferase, putative, expressed	53.887	1.99238	0.218575	9.11533	7.84286e-20	7.55125e-17
LOC_Os10g42780.1	Chr10	23075396	23079075	lrgB-like family protein, expressed	460.595	2.11956	0.153501	13.8081	2.27621e-43	9.64293e-40
LOC_Os04g01740.1	Chr4	483241	486065	heat shock protein, putative, expressed	32.6231	2.12636	0.223669	9.50672	1.96763e-21	2.28706e-18
LOC_Os03g05700.1	Chr3	2841790	2842391	expressed protein	54.7372	2.1545	0.22153	9.72555	2.34633e-22	3.10624e-19
LOC_Os12g01760.1	Chr12	464682	468351	F-box/LRR domain containing protein, putative, expressed	829.668	2.19639	0.132565	16.5684	1.17955e-61	2.49853e-57
LOC_Os11g01780.1	Chr11	417564	421226	F-box/LRR-repeat protein 3, putative, expressed	951.043	2.21795	0.140755	15.7575	6.09572e-56	6.45598e-52
LOC_Os06g48060.1	Chr6	29072350	29076031	ABC transporter, ATP-binding protein, putative, expressed	533.777	2.25186	0.149846	15.0278	4.82878e-51	2.55708e-47
LOC_Os01g70850.1	Chr1	41004288	41006137	esterase, putative, expressed	267.011	2.33966	0.192565	12.15	5.73968e-34	1.51973e-30
LOC_Os01g69010.1	Chr1	40093713	40096983	MATE efflux protein, putative, expressed	80.3367	3.25748	0.21383	15.234	2.10401e-52	1.48557e-48

## Sheet: IR64NIL-Al x IR64NIL-Control
model	chr	start	stop	annotation	baseMean	log2FoldChange	lfcSE	stat	pvalue	padj
LOC_Os03g03724.1	Chr3	1667248	1667963	expressed protein	42.7518	-2.22394	0.295625	-7.52283	5.36037e-14	3.95307e-11
LOC_Os02g39620.1	Chr2	23903894	23905003	ATOZI1, putative, expressed	58.5212	-2.20069	0.262076	-8.39713	4.57514e-17	5.16022e-14
LOC_Os05g35050.1	Chr5	20804018	20804898	ctr copper transporter family protein, putative, expressed	24.1926	-2.12567	0.3309	-6.4239	1.32823e-10	5.04129e-08
LOC_Os08g42490.1	Chr8	26861856	26862848	DC1 domain containing protein, expressed	26.1704	-1.9926	0.309554	-6.43699	1.21866e-10	4.76868e-08
LOC_Os11g30910.1	Chr11	17984964	17986719	sulfotransferase domain containing protein, expressed	62.0458	-1.88701	0.286292	-6.59121	4.36262e-11	1.99164e-08
LOC_Os02g18410.1	Chr2	10714983	10716780	salt stress root protein RS1, putative, expressed	319.362	-1.87857	0.266567	-7.04727	1.82468e-12	1.06019e-09
LOC_Os12g06660.1	Chr12	3231450	3234554	actin, putative, expressed	145.402	-1.75683	0.261411	-6.72056	1.81029e-11	9.13433e-09
LOC_Os05g42360.1	Chr5	24783655	24785311	expressed protein	110.335	-1.70737	0.273531	-6.24193	4.32193e-10	1.5346e-07
LOC_Os05g39540.1	Chr5	23204531	23213279	metal cation transporter, putative, expressed	273.03	-1.67795	0.21219	-7.90777	2.62035e-15	2.64435e-12
LOC_Os07g48030.1	Chr7	28678385	28680073	peroxidase precursor, putative, expressed	544.711	-1.65004	0.225034	-7.33239	2.26085e-13	1.44499e-10
LOC_Os06g23140.1	Chr6	13498672	13501214	copper methylamine oxidase precursor, putative, expressed	37.6573	-1.62467	0.312239	-5.2033	1.95781e-07	3.81345e-05
LOC_Os01g10210.1	Chr1	5373582	5374794	lachrymatory factor synthase, putative, expressed	25.8925	-1.61142	0.314916	-5.11699	3.10443e-07	5.77906e-05
LOC_Os01g72370.1	Chr1	41971514	41978408	helix-loop-helix DNA-binding domain containing protein, expressed	107.148	-1.60975	0.242101	-6.64908	2.94922e-11	1.41371e-08
LOC_Os04g46810.1	Chr4	27740050	27740811	LTPL120 - Protease inhibitor/seed storage/LTP family protein precursor, expressed	535.199	-1.60523	0.216619	-7.41039	1.25929e-13	8.83722e-11
LOC_Os03g16950.1	Chr3	9421689	9422925	cysteine-rich repeat secretory protein 55 precursor, putative, expressed	68.6875	-1.57669	0.245496	-6.42246	1.34091e-10	5.04129e-08
LOC_Os04g46820.1	Chr4	27743339	27743734	LTPL121 - Protease inhibitor/seed storage/LTP family protein precursor, putative, expressed	307.214	-1.53892	0.27567	-5.58248	2.37116e-08	5.54448e-06
LOC_Os02g20360.1	Chr2	11997094	12002633	tyrosine aminotransferase, putative, expressed	240.144	-1.52383	0.251633	-6.05576	1.39754e-09	4.62008e-07
LOC_Os05g44940.1	Chr5	26120363	26126935	protein kinase domain containing protein, expressed	21.3918	-1.51809	0.314939	-4.82027	1.43362e-06	0.000200729
LOC_Os08g36920.1	Chr8	23353882	23355003	AP2 domain containing protein, expressed	40.7477	-1.51393	0.329998	-4.5877	4.48154e-06	0.000517645
LOC_Os02g54880.1	Chr2	33608034	33610418	cytochrome c oxidase subunit, putative, expressed	20.042	-1.47305	0.331523	-4.44328	8.85957e-06	0.000913298
LOC_Os01g65830.1	Chr1	38224419	38226031	acyl-desaturase, chloroplast precursor, putative, expressed	21.9427	-1.45846	0.314037	-4.64424	3.41328e-06	0.000422234
LOC_Os12g41510.1	Chr12	25710627	25712683	cysteine-rich receptor-like protein kinase 31 precursor, putative, expressed	43.6454	-1.44745	0.32501	-4.45354	8.44662e-06	0.000875435
LOC_Os09g35030.1	Chr9	20403149	20404332	dehydration-responsive element-binding protein, putative, expressed	79.1362	-1.42185	0.309342	-4.59638	4.29899e-06	0.000508819
LOC_Os11g15040.4	Chr11	8466832	8469354	S-adenosyl-L-methionine:benzoic acid/salicylic acid carboxyl methyltransferase, putative, expressed	332.447	-1.41341	0.184436	-7.66341	1.8106e-14	1.57802e-11
LOC_Os10g38670.1	Chr10	20610080	20611336	glutathione S-transferase, putative, expressed	183.015	-1.40959	0.281073	-5.01505	5.30207e-07	8.99663e-05
LOC_Os11g35220.1	Chr11	20651030	20654104	OsWAK117 - OsWAK receptor-like cytoplasmic kinase OsWAK-RLCK, expressed	40.7661	-1.39914	0.304952	-4.58806	4.47384e-06	0.000517645
LOC_Os10g40430.1	Chr10	21658070	21658866	LTPL139 - Protease inhibitor/seed storage/LTP family protein precursor, expressed	180.304	-1.38638	0.244126	-5.67896	1.35517e-08	3.41895e-06
LOC_Os02g41510.1	Chr2	24878775	24879934	MYB family transcription factor, putative, expressed	56.8041	-1.37239	0.293125	-4.68193	2.84183e-06	0.000360856
LOC_Os03g61150.1	Chr3	34733453	34734765	expressed protein	64.0217	-1.37113	0.277429	-4.94226	7.72231e-07	0.00012237
LOC_Os02g36440.1	Chr2	22007473	22012100	transporter family protein, putative, expressed	51.2093	-1.37019	0.287394	-4.76762	1.86413e-06	0.000253495
LOC_Os10g31560.1	Chr10	16530983	16531552	glycine-rich cell wall structural protein 2 precursor, putative, expressed	28.919	-1.34636	0.305245	-4.41075	1.03011e-05	0.0010341
LOC_Os10g25230.1	Chr10	13030986	13032006	ZIM domain containing protein, putative, expressed	17.8559	-1.33673	0.331666	-4.03036	5.56919e-05	0.00392587
LOC_Os02g11070.1	Chr2	5930193	5933079	3-ketoacyl-CoA synthase, putative, expressed	152.005	-1.33397	0.286602	-4.65444	3.24855e-06	0.00040711
LOC_Os03g22010.1	Chr3	12611811	12617166	peroxidase precursor, putative, expressed	12.2508	-1.3337	0.333873	-3.99464	6.47924e-05	0.0043744
LOC_Os06g33100.1	Chr6	19271203	19272891	peroxidase precursor, putative, expressed	56.1569	-1.33329	0.29039	-4.59137	4.40352e-06	0.000517645
LOC_Os10g34840.1	Chr10	18598557	18599451	RIPER6 - Ripening-related family protein precursor, expressed	575.02	-1.32407	0.225825	-5.86324	4.53919e-09	1.29902e-06
LOC_Os06g37010.1	Chr6	21824535	21826735	metal cation transporter, putative, expressed	63.8361	-1.31803	0.245774	-5.36277	8.19555e-08	1.80622e-05
LOC_Os04g05470.1	Chr4	2752711	2758880	protein kinase, putative, expressed	18.9209	-1.31525	0.32551	-4.04059	5.33162e-05	0.00385192
LOC_Os10g02040.2	Chr10	655612	658907	peroxidase precursor, putative, expressed	987.637	-1.31026	0.233152	-5.61976	1.91221e-08	4.6411e-06
LOC_Os05g04440.1	Chr5	2044995	2046455	peroxidase precursor, putative, expressed	314.439	-1.30365	0.267915	-4.86591	1.1393e-06	0.000166755
LOC_Os07g06490.1	Chr7	3149943	3152648	DNA binding protein, putative, expressed	105.616	-1.30163	0.254208	-5.12035	3.04963e-07	5.73271e-05
LOC_Os01g42340.1	Chr1	24038087	24040195	expressed protein	21.621	-1.29887	0.318722	-4.07524	4.59667e-05	0.00341615
LOC_Os08g10080.1	Chr8	5846863	5850647	no apical meristem protein, putative, expressed	96.8093	-1.29239	0.308381	-4.1909	2.77854e-05	0.00228651
LOC_Os02g44310.1	Chr2	26804988	26805825	LTPL112 - Protease inhibitor/seed storage/LTP family protein precursor, expressed	3101.64	-1.29038	0.187035	-6.89912	5.23272e-12	2.787e-09
LOC_Os07g44110.1	Chr7	26367084	26369068	cytochrome P450 72A1, putative, expressed	448.346	-1.28992	0.260427	-4.9531	7.30394e-07	0.000116705
LOC_Os03g57520.1	Chr3	32798003	32798506	VQ domain containing protein, putative, expressed	12.8107	-1.28803	0.333824	-3.85841	0.000114127	0.00638424
LOC_Os05g45230.1	Chr5	26256951	26257809	WRKY58, expressed	21.1815	-1.27582	0.318234	-4.00907	6.09576e-05	0.00418432
LOC_Os06g04230.1	Chr6	1784311	1784827	expressed protein	104.886	-1.27082	0.254532	-4.99275	5.95253e-07	9.92467e-05
LOC_Os01g32770.1	Chr1	17975816	17977327	DUF260 domain containing protein, putative, expressed	64.092	-1.27008	0.275641	-4.60772	4.07115e-06	0.000490945
LOC_Os12g42860.1	Chr12	26629915	26632625	2-aminoethanethiol dioxygenase, putative, expressed	138.119	-1.2662	0.201135	-6.29526	3.06877e-10	1.1102e-07
LOC_Os10g03390.1	Chr10	1444002	1445321	transferase family protein, putative, expressed	46.6412	-1.25811	0.328432	-3.83064	0.000127809	0.00687044
LOC_Os10g35500.1	Chr10	18994568	18996816	epoxide hydrolase, putative, expressed	94.4849	-1.25502	0.289306	-4.33803	1.43768e-05	0.00134469
LOC_Os02g43790.1	Chr2	26422182	26423485	ethylene-responsive transcription factor, putative, expressed	110.5	-1.25496	0.239605	-5.23764	1.6264e-07	3.2484e-05
LOC_Os12g38770.1	Chr12	23819144	23822341	nucleotide pyrophosphatase/phosphodiesterase, putative, expressed	183.856	-1.24807	0.258849	-4.8216	1.42411e-06	0.000200729
LOC_Os04g54310.1	Chr4	32336347	32337872	expressed protein	41.4037	-1.23991	0.270555	-4.58285	4.58679e-06	0.00052663
LOC_Os04g56430.1	Chr4	33641292	33642362	cysteine-rich receptor-like protein kinase, putative, expressed	715.54	-1.23816	0.244011	-5.07418	3.89171e-07	7.03958e-05
LOC_Os01g24550.1	Chr1	13837906	13839339	fruit bromelain precursor, putative, expressed	668.664	-1.23511	0.325109	-3.79907	0.00014524	0.00750627
LOC_Os05g17604.1	Chr5	10112499	10126194	SHR5-receptor-like kinase, putative, expressed	338.725	-1.23265	0.274426	-4.49176	7.06373e-06	0.000756648
LOC_Os08g31090.1	Chr8	19206658	19207921	expressed protein	83.0164	-1.22749	0.24447	-5.02103	5.13942e-07	8.87778e-05
LOC_Os07g46852.1	Chr7	28004866	28006379	sex determination protein tasselseed-2, putative, expressed	297.751	-1.22473	0.2143	-5.71501	1.09699e-08	2.82066e-06
LOC_Os01g24600.1	Chr1	13859262	13860625	fruit bromelain precursor, putative, expressed	653.001	-1.2246	0.329746	-3.71376	0.000204204	0.00954975
LOC_Os05g44990.1	Chr5	26153333	26157648	light repressible receptor protein kinase, putative, expressed	114.942	-1.22129	0.234763	-5.20224	1.96897e-07	3.81345e-05
LOC_Os08g42170.1	Chr8	26646834	26647254	zinc transporter 2 precursor, putative, expressed	564.034	-1.21721	0.244013	-4.98828	6.09208e-07	0.000100407
LOC_Os03g62070.1	Chr3	35164707	35169032	hydrolase, putative, expressed	75.0664	-1.21696	0.289709	-4.20062	2.66189e-05	0.00221909
LOC_Os05g30350.1	Chr5	17594909	17600513	Os5bglu22 - beta-glucosidase homologue, similar to G. max isohydroxyurate hydrolase, expressed	21.8664	-1.20953	0.309599	-3.90675	9.35448e-05	0.00562266
LOC_Os03g02040.1	Chr3	646947	649469	remorin, putative, expressed	1301.47	-1.20662	0.158651	-7.60551	2.83776e-14	2.26713e-11
LOC_Os06g33080.1	Chr6	19258146	19259376	peroxidase precursor, putative, expressed	30.4012	-1.20571	0.31633	-3.81156	0.000138095	0.00719683
LOC_Os07g48020.1	Chr7	28673754	28675433	peroxidase precursor, putative, expressed	192.097	-1.20494	0.245206	-4.91398	8.92473e-07	0.000138002
LOC_Os01g62130.1	Chr1	35965949	35966946	ZOS1-14 - C2H2 zinc finger protein, expressed	16.0884	-1.20399	0.332836	-3.61738	0.000297598	0.0126803
LOC_Os07g49120.1	Chr7	29417888	29419191	sex determination protein tasselseed-2, putative, expressed	27.2642	-1.20171	0.308838	-3.89107	9.98017e-05	0.00586993
LOC_Os05g51470.1	Chr5	29506977	29509972	2-aminoethanethiol dioxygenase, putative, expressed	120.081	-1.19143	0.208442	-5.7159	1.09127e-08	2.82066e-06
LOC_Os09g12430.1	Chr9	7116134	7117458	hypothetical protein	55.0803	-1.19112	0.302549	-3.93696	8.25199e-05	0.00507127
LOC_Os03g12510.1	Chr3	6624958	6626083	non-symbiotic hemoglobin 2, putative, expressed	221.007	-1.18955	0.270725	-4.39394	1.11313e-05	0.00111162
LOC_Os06g05990.1	Chr6	2749783	2754799	zinc finger family protein, putative, expressed	133.321	-1.18838	0.287902	-4.12773	3.66362e-05	0.00284398
LOC_Os06g05440.1	Chr6	2457358	2458249	expressed protein	68.1002	-1.18644	0.24578	-4.82725	1.38432e-06	0.000198082
LOC_Os04g09590.1	Chr4	5152089	5153384	transferase family protein, putative, expressed	46.6025	-1.185	0.304492	-3.89172	9.95366e-05	0.00586993
LOC_Os09g19140.1	Chr9	11427220	11436373	senescence-induced receptor-like serine/threonine-protein kinase precursor, putative, expressed	48.5436	-1.18438	0.293561	-4.03454	5.47094e-05	0.00391577
LOC_Os01g50420.1	Chr1	28945228	28948045	STE_MEKK_ste11_MAP3K.7 - STE kinases include homologs to sterile 7, sterile 11 and sterile 20 from yeast, expressed	61.1678	-1.17776	0.299331	-3.93464	8.33224e-05	0.00510423
LOC_Os03g16350.1	Chr3	9022590	9023976	DNA binding protein, putative, expressed	46.0889	-1.174	0.288806	-4.06503	4.80267e-05	0.00355546
LOC_Os10g40480.1	Chr10	21674640	21675375	LTPL143 - Protease inhibitor/seed storage/LTP family protein precursor, expressed	164.722	-1.17255	0.278434	-4.21125	2.53966e-05	0.00214517
LOC_Os01g03630.1	Chr1	1490473	1492684	multicopper oxidase domain containing protein, expressed	215.777	-1.17029	0.239517	-4.88602	1.02896e-06	0.000154135
LOC_Os01g12930.1	Chr1	7177355	7183963	U-box domain containing protein, expressed	87.8235	-1.16253	0.296209	-3.9247	8.68393e-05	0.00525466
LOC_Os03g17680.1	Chr3	9832662	9833183	expressed protein	57.5917	-1.16011	0.246582	-4.70475	2.54172e-06	0.000329291
LOC_Os11g33970.1	Chr11	19858605	19870900	plant protein of unknown function domain containing protein, expressed	24.8709	-1.15694	0.301335	-3.83936	0.000123355	0.00666257
LOC_Os07g39210.1	Chr7	23479719	23480747	expressed protein	74.6913	-1.15565	0.296844	-3.89313	9.89572e-05	0.00585619
LOC_Os10g22520.1	Chr10	11666779	11673599	cellulase, putative, expressed	81.712	-1.15464	0.261104	-4.42216	9.7721e-06	0.000991377
LOC_Os02g17900.1	Chr2	10363979	10365536	glycosyl hydrolases family 16, putative, expressed	21.0743	-1.15324	0.333861	-3.45424	0.000551843	0.0194505
LOC_Os01g50410.1	Chr1	28938971	28940927	STE_MEKK_ste11_MAP3K.6 - STE kinases include homologs to sterile 7, sterile 11 and sterile 20 from yeast, expressed	47.2206	-1.14007	0.283222	-4.02534	5.68937e-05	0.00398542
LOC_Os10g37400.1	Chr10	20022551	20023144	DUF538 domain containing protein, putative, expressed	382.6	-1.13744	0.243332	-4.67444	2.94758e-06	0.000371821
LOC_Os01g09700.1	Chr1	5002118	5005727	aminotransferase, classes I and II, domain containing protein, expressed	42.744	-1.13608	0.30625	-3.70965	0.000207548	0.00963567
LOC_Os03g14170.1	Chr3	7686704	7688842	3-ketoacyl-CoA synthase, putative, expressed	100.211	-1.13325	0.282155	-4.01642	5.9088e-05	0.0041049
LOC_Os06g03810.1	Chr6	1526536	1527625	expressed protein	39.7498	-1.13297	0.307611	-3.68313	0.000230385	0.0103939
LOC_Os09g26900.1	Chr9	16347080	16347909	ctr copper transporter family protein, putative, expressed	138.415	-1.13192	0.23483	-4.82019	1.43422e-06	0.000200729
LOC_Os05g43100.1	Chr5	25025141	25027236	GDSL-like lipase/acylhydrolase, putative, expressed	52.0564	-1.12909	0.308805	-3.65632	0.000255858	0.0113079
LOC_Os11g42989.1	Chr11	25911497	25913509	exo70 exocyst complex subunit, putative, expressed	32.8747	-1.12665	0.329681	-3.4174	0.00063223	0.0213768
LOC_Os11g43049.1	Chr11	25911497	25913236	exo70 exocyst complex subunit, putative, expressed	32.8747	-1.12665	0.329681	-3.4174	0.00063223	0.0213768
LOC_Os05g43120.1	Chr5	25035919	25038954	GDSL-like lipase/acylhydrolase, putative, expressed	16.2469	-1.12084	0.332159	-3.37442	0.000739709	0.0239177
LOC_Os04g10160.1	Chr4	5484768	5486773	cytochrome P450, putative, expressed	13.9558	-1.12062	0.327788	-3.41874	0.000629121	0.02135
LOC_Os02g26810.1	Chr2	15734823	15736934	cytochrome P450, putative, expressed	30.8461	-1.11926	0.302843	-3.69583	0.000219168	0.0101018
LOC_Os03g15960.1	Chr3	8805567	8806601	hsp20/alpha crystallin family protein, putative, expressed	261.59	-1.11924	0.23408	-4.78143	1.74049e-06	0.000238373
LOC_Os06g30030.1	Chr6	17285058	17286048	DUF617 domain containing protein, expressed	98.293	-1.11113	0.266875	-4.1635	3.1341e-05	0.00250388
LOC_Os05g28740.1	Chr5	16859683	16860977	universal stress protein domain containing protein, putative, expressed	180.388	-1.11074	0.21986	-5.05202	4.37154e-07	7.76111e-05
LOC_Os06g22919.1	Chr6	13375503	13390470	DEFL9 - Defensin and Defensin-like DEFL family, expressed	166.774	-1.10449	0.270517	-4.08289	4.44793e-05	0.00331847
LOC_Os02g47780.1	Chr2	29223873	29226327	hydrolase, alpha/beta fold family domain containing protein, expressed	216.018	-1.10203	0.273366	-4.03133	5.54632e-05	0.00392539
LOC_Os06g12180.1	Chr6	6521987	6523338	jacalin-like lectin domain containing protein, expressed	59.5197	-1.09769	0.321247	-3.41696	0.000633255	0.0213768
LOC_Os01g61940.1	Chr1	35861147	35863908	white-brown complex homolog protein, putative, expressed	43.9239	-1.09724	0.301667	-3.63726	0.000275558	0.0119643
LOC_Os11g44560.1	Chr11	26940019	26946887	protein kinase domain containing protein, expressed	1205.57	-1.09713	0.250945	-4.37199	1.23122e-05	0.00119229
LOC_Os11g35350.1	Chr11	20723804	20724619	expressed protein	517.261	-1.08997	0.213686	-5.10078	3.38257e-07	6.1769e-05
LOC_Os02g08270.1	Chr2	4390133	4393564	class I glutamine amidotransferase, putative, expressed	173.222	-1.08762	0.273837	-3.97179	7.13337e-05	0.0046681
LOC_Os07g01420.1	Chr7	264525	265650	peroxidase precursor, putative, expressed	62.9961	-1.08727	0.311873	-3.48627	0.000489802	0.0180953
LOC_Os05g15770.1	Chr5	8902479	8903793	glycosyl hydrolase, putative, expressed	6983.42	-1.08393	0.220927	-4.90626	9.28292e-07	0.000142393
LOC_Os05g12580.1	Chr5	7219557	7219895	expressed protein	200.233	-1.07878	0.179723	-6.00246	1.94353e-09	6.01053e-07
LOC_Os04g23550.1	Chr4	13466420	13468869	basic helix-loop-helix family protein, putative, expressed	36.7728	-1.07826	0.308883	-3.49083	0.000481522	0.0179276
LOC_Os05g06940.1	Chr5	3638117	3640497	relA-SpoT like protein RSH4, putative, expressed	227.144	-1.0778	0.278521	-3.86973	0.000108954	0.00618074
LOC_Os04g50940.1	Chr4	30156252	30159310	peptide transporter PTR2, putative, expressed	12.5418	-1.07213	0.33187	-3.23057	0.00123544	0.0341824
LOC_Os12g39450.1	Chr12	24315168	24316705	expressed protein	275.509	-1.07201	0.25681	-4.17432	2.98877e-05	0.00242825
LOC_Os11g31090.1	Chr11	18092965	18095638	transferase family protein, putative, expressed	334.28	-1.06939	0.252108	-4.2418	2.21735e-05	0.00192973
LOC_Os04g47360.1	Chr4	28108757	28113606	OsPOP9 - Putative Prolyl Oligopeptidase homologue, expressed	268.314	-1.06781	0.202228	-5.28025	1.2901e-07	2.63154e-05
LOC_Os04g55250.1	Chr4	32855624	32857112	expressed protein	23.899	-1.06475	0.309765	-3.4373	0.000587549	0.0203351
LOC_Os12g21760.1	Chr12	12244135	12244350	RALFL25 - Rapid ALkalinization Factor RALF family protein precursor, putative, expressed	14.1068	-1.0622	0.332127	-3.19818	0.001383	0.0368812
LOC_Os09g35020.1	Chr9	20399334	20400263	AP2 domain containing protein, expressed	12.9698	-1.05962	0.328419	-3.22642	0.0012535	0.0344336
LOC_Os07g47990.1	Chr7	28660188	28661910	peroxidase precursor, putative, expressed	1018.96	-1.05616	0.179766	-5.87516	4.22433e-09	1.24611e-06
LOC_Os05g20100.1	Chr5	11753281	11756381	glycerol-3-phosphate acyltransferase, putative, expressed	195.186	-1.05565	0.26166	-4.03444	5.47317e-05	0.00391577
LOC_Os07g48160.1	Chr7	28764423	28769259	alpha-galactosidase precursor, putative, expressed	287.451	-1.0554	0.232704	-4.53537	5.75024e-06	0.00063003
LOC_Os03g12030.1	Chr3	6302790	6304928	3-ketoacyl-CoA synthase, putative, expressed	134.543	-1.0532	0.286913	-3.67082	0.000241773	0.0108059
LOC_Os09g35010.1	Chr9	20395224	20396205	dehydration-responsive element-binding protein, putative, expressed	22.7551	-1.05287	0.330578	-3.18493	0.00144791	0.0381349
LOC_Os10g38580.1	Chr10	20589759	20590856	glutathione S-transferase, putative, expressed	87.6449	-1.05257	0.234762	-4.48358	7.34028e-06	0.00077331
LOC_Os05g50260.1	Chr5	28801864	28804291	polygalacturonase, putative, expressed	46.5572	-1.05034	0.308527	-3.40436	0.000663204	0.0219588
LOC_Os03g03200.1	Chr3	1355513	1356827	hydrolase, alpha/beta fold family protein, putative, expressed	144.975	-1.04855	0.246222	-4.25856	2.05747e-05	0.00180136
LOC_Os06g19070.1	Chr6	10843920	10846020	cytochrome P450, putative, expressed	551.878	-1.04771	0.23708	-4.41923	9.90521e-06	0.000999592
LOC_Os11g29290.1	Chr11	16985590	16987260	cytochrome P450, putative, expressed	118.176	-1.04738	0.268757	-3.89714	9.73371e-05	0.00577815
LOC_Os06g04240.1	Chr6	1785159	1785889	expressed protein	25.965	-1.04695	0.33301	-3.1439	0.00166711	0.0422819
LOC_Os05g33130.1	Chr5	19426416	19427875	CHIT17 - Chitinase family protein precursor, expressed	781.189	-1.0468	0.233452	-4.484	7.32566e-06	0.00077331
LOC_Os03g61360.1	Chr3	34825481	34828944	hydrolase, alpha/beta fold family domain containing protein, expressed	67.6712	-1.04596	0.264842	-3.94937	7.83567e-05	0.00486453
LOC_Os07g46860.1	Chr7	28013820	28014683	sex determination protein tasselseed-2, putative, expressed	15.9511	-1.03934	0.333436	-3.11706	0.00182662	0.0449078
LOC_Os06g14420.1	Chr6	8068591	8070044	hydrolase, NUDIX family, domain containing protein, expressed	47.8441	-1.03789	0.296001	-3.50637	0.00045426	0.0170784
LOC_Os05g50100.1	Chr5	28710320	28711241	expressed protein	23.6077	-1.03658	0.301146	-3.44211	0.000577194	0.0200491
LOC_Os09g28440.1	Chr9	17306100	17307199	AP2 domain containing protein, expressed	12.1655	-1.03636	0.317788	-3.26118	0.00110951	0.0317993
LOC_Os02g02370.1	Chr2	789597	791081	myb-like DNA-binding domain containing protein, putative, expressed	200.803	-1.0361	0.280904	-3.68847	0.00022561	0.0103242
LOC_Os07g32010.1	Chr7	19037668	19039618	UDP-glucoronosyl and UDP-glucosyl transferase domain containing protein, expressed	346.174	-1.0351	0.205967	-5.02557	5.01929e-07	8.74908e-05
LOC_Os06g01350.1	Chr6	212913	214728	transferase family protein, putative, expressed	82.4553	-1.0335	0.280264	-3.68759	0.000226392	0.0103353
LOC_Os11g03730.3	Chr11	1453594	1460064	alpha-N-arabinofuranosidase A, putative, expressed	1380.32	-1.0314	0.241598	-4.26907	1.96291e-05	0.0017345
LOC_Os01g41240.1	Chr1	23343306	23345461	hydrolase, alpha/beta fold family domain containing protein, expressed	529.732	-1.03035	0.240296	-4.28782	1.80435e-05	0.00163192
LOC_Os12g04320.1	Chr12	1830783	1832039	sulfotransferase domain containing protein, expressed	324.544	-1.02856	0.259861	-3.95812	7.55435e-05	0.00478043
LOC_Os01g06600.1	Chr1	3108117	3113963	glutaryl-CoA dehydrogenase, mitochondrial precursor, putative, expressed	426.177	-1.02773	0.215682	-4.76503	1.88827e-06	0.000254969
LOC_Os01g24560.1	Chr1	13842272	13843749	fruit bromelain precursor, putative, expressed	1704.28	-1.02704	0.328575	-3.12573	0.00177363	0.0439185
LOC_Os04g37480.1	Chr4	22321189	22323559	oxidoreductase, aldo/keto reductase family protein, putative, expressed	31.4875	-1.0269	0.292026	-3.51649	0.000437299	0.0167027
LOC_Os03g39850.1	Chr3	22160246	22161494	glutathione S-transferase, putative, expressed	66.6759	-1.01891	0.291828	-3.49147	0.000480365	0.0179193
LOC_Os03g31750.3	Chr3	18153143	18160127	pyruvate, phosphate dikinase, chloroplast precursor, putative, expressed	154.053	-1.01887	0.245669	-4.14732	3.36388e-05	0.0026434
LOC_Os09g11480.2	Chr9	6404474	6406039	AP2 domain containing protein, expressed	158.246	-1.01474	0.219537	-4.62217	3.79741e-06	0.000463768
LOC_Os06g44010.1	Chr6	26509919	26511699	WRKY28, expressed	30.5409	-1.01375	0.315823	-3.20986	0.00132797	0.0358124
LOC_Os11g42950.1	Chr11	25890517	25891190	expressed protein	31.2212	-1.01266	0.298458	-3.39296	0.000691411	0.0226617
LOC_Os04g41400.1	Chr4	24546341	24549172	peptide transporter PTR2, putative, expressed	123.75	-1.01192	0.279844	-3.61601	0.000299177	0.0126912
LOC_Os02g37160.1	Chr2	22468180	22469788	heavy metal transport/detoxification protein, putative, expressed	389.634	-1.01116	0.269684	-3.74942	0.000177243	0.00863849
LOC_Os06g08120.1	Chr6	3941687	3943447	plant protein of unknown function domain containing protein, expressed	54.0149	-1.01085	0.278205	-3.63349	0.000279617	0.012021
LOC_Os11g42550.1	Chr11	25617707	25618704	dirigent, putative, expressed	20.8827	-1.00918	0.310842	-3.24661	0.00116788	0.0327862
LOC_Os03g56944.1	Chr3	32428037	32428661	lysine-rich arabinogalactan protein 19 precursor, putative, expressed	78.1784	-1.00792	0.250686	-4.02064	5.80393e-05	0.00404671
LOC_Os07g35860.1	Chr7	21465220	21466378	plastocyanin-like domain containing protein, putative, expressed	35.5465	-1.00786	0.313595	-3.2139	0.00130946	0.0354626
LOC_Os07g02560.1	Chr7	919573	921478	NB-ARC domain containing protein, expressed	53.5465	-1.0041	0.305489	-3.28686	0.00101311	0.0298392
LOC_Os03g01270.1	Chr3	189333	191297	expansin precursor, putative, expressed	773.439	-1.00216	0.256903	-3.90092	9.58268e-05	0.00570898
LOC_Os01g53730.1	Chr1	30884821	30886340	expressed protein	1998.93	-1.0008	0.219105	-4.56768	4.93146e-06	0.000556211
LOC_Os07g49400.2	Chr7	29583717	29586497	OsAPx2 - Cytosolic Ascorbate Peroxidase encoding gene 4,5,6,8, expressed	11461	-1.00005	0.241622	-4.13889	3.48983e-05	0.00273119
LOC_Os05g31140.1	Chr5	18106224	18110987	glycosyl hydrolases family 17, putative, expressed	505.513	-1.00004	0.222822	-4.48806	7.18761e-06	0.000765641
LOC_Os11g04320.1	Chr11	1798780	1800336	phosphoglycerate mutase, putative, expressed	139.01	1.00575	0.222578	4.51865	6.22358e-06	0.000678016
LOC_Os01g70850.1	Chr1	41004288	41006137	esterase, putative, expressed	432.151	1.00995	0.155708	6.48617	8.80445e-11	3.59184e-08
LOC_Os12g04120.1	Chr12	1727837	1730565	phosphoglycerate mutase, putative, expressed	133.749	1.01623	0.227705	4.46291	8.08528e-06	0.000842539
LOC_Os09g14610.1	Chr9	8646683	8653977	DCL2, putative, expressed	2255.99	1.02032	0.157441	6.48067	9.13161e-11	3.6477e-08
LOC_Os01g07730.1	Chr1	3711212	3713653	phosphate/phosphoenolpyruvate translocator-related protein, putative, expressed	108.337	1.02699	0.225306	4.55819	5.15957e-06	0.000571847
LOC_Os04g33310.1	Chr4	20144021	20145529	expressed protein	171.243	1.02874	0.19731	5.21383	1.84977e-07	3.65644e-05
LOC_Os05g09440.1	Chr5	5293555	5297419	NADP-dependent malic enzyme, chloroplast precursor, putative, expressed	314.766	1.03355	0.190893	5.4143	6.15296e-08	1.37182e-05
LOC_Os03g16610.1	Chr3	9167558	9170334	laccase precursor protein, putative, expressed	430.477	1.03446	0.233229	4.43538	9.19118e-06	0.000942416
LOC_Os02g08330.1	Chr2	4424439	4426620	gp176, putative, expressed	26.4569	1.04474	0.324946	3.21511	0.00130395	0.0353635
LOC_Os03g16030.1	Chr3	8834823	8835802	hsp20/alpha crystallin family protein, putative, expressed	24.2048	1.04565	0.323561	3.2317	0.00123058	0.0341824
LOC_Os01g50610.1	Chr1	29050751	29053594	SAM dependent carboxyl methyltransferase, putative, expressed	63.1783	1.05124	0.265919	3.95325	7.70967e-05	0.00483089
LOC_Os09g30250.1	Chr9	18414043	18422769	OsSub58 - Putative Subtilisin homologue, expressed	64.8693	1.0571	0.261353	4.04474	5.23821e-05	0.00380445
LOC_Os03g49830.1	Chr3	28390076	28392181	expressed protein	114.763	1.06694	0.21522	4.95743	7.14316e-07	0.000115095
LOC_Os02g48190.1	Chr2	29502650	29506701	expressed protein	256.957	1.07045	0.176257	6.07322	1.25373e-09	4.21737e-07
LOC_Os04g16830.1	Chr4	9190922	9195969	DNA-directed RNA polymerase subunit beta, putative, expressed	21.821	1.07281	0.333457	3.21724	0.00129432	0.035212
LOC_Os01g61070.1	Chr1	35332705	35333504	heavy metal-associated domain containing protein, expressed	51.1264	1.08234	0.278425	3.88736	0.00010134	0.00591487
LOC_Os01g50080.1	Chr1	28774281	28780365	MDR-like ABC transporter, putative, expressed	367.006	1.08381	0.180182	6.01511	1.79769e-09	5.74481e-07
LOC_Os01g03360.1	Chr1	1353629	1354802	BBTI5 - Bowman-Birk type bran trypsin inhibitor precursor, expressed	1461.7	1.08803	0.155161	7.01229	2.34451e-12	1.32217e-09
LOC_Os10g36580.1	Chr10	19568640	19569328	UP-9A, putative, expressed	861.145	1.08893	0.151908	7.16838	7.58893e-13	4.69388e-10
LOC_Os05g33900.1	Chr5	19997533	19999567	auxin-induced protein 5NG4, putative, expressed	22.6432	1.09118	0.321655	3.39238	0.000692874	0.0226709
LOC_Os04g39360.1	Chr4	23428149	23428543	heavy metal transport/detoxification protein, putative, expressed	28.6634	1.102	0.322834	3.41351	0.000641317	0.0215637
LOC_Os06g05160.1	Chr6	2292595	2298805	sulfate transporter, putative, expressed	84.5511	1.12209	0.272999	4.11024	3.95253e-05	0.00303143
LOC_Os03g45800.1	Chr3	25866208	25866564	OsSAUR14 - Auxin-responsive SAUR gene family member, expressed	33.4392	1.12363	0.289975	3.87492	0.000106661	0.0061122
LOC_Os07g32570.1	Chr7	19409957	19413252	OsAPRL1 adenosine 5'-phosphosulfate reductase-like OsAPRL1, expressed	705.869	1.12418	0.172775	6.50659	7.68763e-11	3.20441e-08
LOC_Os07g38130.1	Chr7	22874252	22875707	polygalacturonase inhibitor 1 precursor, putative, expressed	800.791	1.12981	0.173091	6.52728	6.69749e-11	2.91858e-08
LOC_Os04g49410.1	Chr4	29485142	29489558	expansin precursor, putative, expressed	521.715	1.1502	0.169768	6.77514	1.24284e-11	6.44062e-09
LOC_Os01g43774.1	Chr1	25073849	25078549	cytochrome P450 72A1, putative, expressed	40.6229	1.15439	0.328149	3.51788	0.000435002	0.0166482
LOC_Os03g04060.1	Chr3	1860427	1861786	CHIT16 - Chitinase family protein precursor, expressed	19.9092	1.15578	0.31299	3.69271	0.000221877	0.0102021
LOC_Os05g11320.1	Chr5	6393880	6396096	metallothionein-like protein 3B, putative, expressed	20.7902	1.15792	0.331322	3.49486	0.000474312	0.017728
LOC_Os01g55320.1	Chr1	31840530	31841097	heavy metal-associated domain containing protein, expressed	205.822	1.15917	0.231643	5.00413	5.61153e-07	9.4382e-05
LOC_Os03g63620.1	Chr3	35922768	35923937	tetraspanin family protein, putative, expressed	34.5098	1.16347	0.299882	3.87977	0.000104554	0.00603831
LOC_Os01g56080.1	Chr1	32289147	32289804	expressed protein	17.3597	1.18118	0.328241	3.59853	0.00032002	0.013256
LOC_Os05g34030.1	Chr5	20099150	20101168	peptide transporter PTR2, putative, expressed	1236.54	1.20162	0.182852	6.57156	4.97894e-11	2.22014e-08
LOC_Os10g13940.1	Chr10	7574036	7579887	MATE efflux protein, putative, expressed	769.215	1.20588	0.1628	7.40714	1.29051e-13	8.83722e-11
LOC_Os10g21238.1	Chr10	10839889	10841268	ATP synthase B chain, putative, expressed	46.4538	1.21117	0.314652	3.84922	0.000118493	0.00650996
LOC_Os06g39700.1	Chr6	23566354	23568406	DNA-directed RNA polymerase subunit alpha, putative, expressed	29.4141	1.21491	0.329147	3.69108	0.000223304	0.0102431
LOC_Os01g50100.1	Chr1	28786109	28793300	ABC transporter, ATP-binding protein, putative, expressed	73.4686	1.23224	0.243091	5.06903	3.99838e-07	7.16495e-05
LOC_Os12g02080.1	Chr12	623549	626113	peroxidase precursor, putative, expressed	164.28	1.24504	0.221025	5.63304	1.77065e-08	4.35263e-06
LOC_Os04g16748.1	Chr4	9122132	9123511	ATP synthase B chain, putative, expressed	48.1616	1.25451	0.3129	4.0093	6.08994e-05	0.00418432
LOC_Os10g38272.1	Chr10	20479654	20481033	ATP synthase B chain, putative, expressed	48.2739	1.25639	0.312955	4.01459	5.95484e-05	0.00412195
LOC_Os12g31200.1	Chr12	18783467	18787349	NB-ARC domain containing protein, expressed	83.7546	1.2573	0.222722	5.64513	1.65059e-08	4.11018e-06
LOC_Os12g38270.1	Chr12	23501361	23502386	metallothionein, putative, expressed	94.4569	1.2773	0.2951	4.32835	1.50228e-05	0.00139153
LOC_Os11g41840.1	Chr11	25160025	25161643	transporter family protein, putative, expressed	28.555	1.27855	0.296651	4.30994	1.63297e-05	0.00149098
LOC_Os03g54790.1	Chr3	31149795	31155283	ABC transporter, ATP-binding protein, putative, expressed	1375.8	1.28044	0.163261	7.84288	4.40321e-15	4.22136e-12
LOC_Os07g37730.1	Chr7	22619086	22621292	NADH-ubiquinone oxidoreductase, mitochondrial precursor, putative, expressed	67.2431	1.29526	0.243227	5.32533	1.0077e-07	2.12325e-05
LOC_Os12g36670.1	Chr12	22457228	22461984	F-box/LRR-repeat protein 3, putative, expressed	1496.35	1.30648	0.137736	9.48535	2.41564e-21	3.30839e-18
LOC_Os10g42780.1	Chr10	23075396	23079075	lrgB-like family protein, expressed	432.052	1.32903	0.176072	7.5482	4.41302e-14	3.38461e-11
LOC_Os06g12290.1	Chr6	6612661	6613440	glutathione S-transferase GSTU6, putative, expressed	12.5217	1.33683	0.33354	4.00799	6.12372e-05	0.00418432
LOC_Os12g12590.1	Chr12	6932582	6937071	NADP-dependent oxidoreductase, putative, expressed	1085.03	1.34255	0.176468	7.60786	2.78665e-14	2.26713e-11
LOC_Os11g15250.1	Chr11	8612739	8613124	THION31 - Plant thionin family protein precursor, expressed	42.266	1.34865	0.270423	4.98718	6.12684e-07	0.000100407
LOC_Os11g25720.1	Chr11	14663220	14675381	cytokinin-N-glucosyltransferase 1, putative, expressed	39.6625	1.35296	0.274244	4.93342	8.08033e-07	0.000125961
LOC_Os01g71070.1	Chr1	41133500	41134983	xylanase inhibitor, putative, expressed	14.1089	1.38644	0.333603	4.15596	3.23927e-05	0.00255596
LOC_Os01g45470.1	Chr1	25800668	25801243	expressed protein	133.269	1.41886	0.236546	5.99827	1.99428e-09	6.06956e-07
LOC_Os04g39380.1	Chr4	23435707	23436503	heavy metal transport/detoxification protein, putative, expressed	45.2762	1.44767	0.308077	4.69904	2.61391e-06	0.000334128
LOC_Os03g54880.1	Chr3	31197434	31198029	antigen peptide transporter-like 2, putative, expressed	318.87	1.45686	0.260212	5.59876	2.15889e-08	5.11043e-06
LOC_Os06g19170.1	Chr6	10912407	10915490	cadmium tolerance factor, putative, expressed	175.039	1.47931	0.201177	7.35328	1.93401e-13	1.27871e-10
LOC_Os04g38360.1	Chr4	22821030	22821727	wound/stress protein, putative, expressed	10.7707	1.5199	0.331208	4.58895	4.45472e-06	0.000517645
LOC_Os02g03900.1	Chr2	1658576	1662644	metal transporter Nramp6, putative, expressed	6036.79	1.52457	0.132002	11.5496	7.41633e-31	1.42201e-27
LOC_Os05g02750.1	Chr5	989743	990588	ABC transporter, membrane-spanning/permease subunit, putative, expressed	1614.17	1.54076	0.148348	10.3862	2.86655e-25	4.22793e-22
LOC_Os07g47700.1	Chr7	28494715	28498126	NAD dependent epimerase/dehydratase family domain containing protein, expressed	1606.3	1.54133	0.136049	11.3292	9.40389e-30	1.63918e-26
LOC_Os04g41740.1	Chr4	24740703	24742677	expressed protein	47.876	1.54704	0.266402	5.80717	6.3536e-09	1.76556e-06
LOC_Os03g02750.1	Chr3	1033961	1036671	OsSub25 - Putative Subtilisin homologue, expressed	172.385	1.55568	0.233443	6.66405	2.66375e-11	1.30961e-08
LOC_Os10g38080.1	Chr10	20389639	20392319	OsSub61 - Putative Subtilisin homologue, expressed	90.9127	1.55993	0.251248	6.20873	5.34146e-10	1.82888e-07
LOC_Os05g02754.1	Chr5	989398	991267	expressed protein	427.087	1.58983	0.222556	7.1435	9.09872e-13	5.45184e-10
LOC_Os01g32670.1	Chr1	17911523	17912150	expressed protein	47.7997	1.61978	0.269733	6.00513	1.91178e-09	6.00926e-07
LOC_Os12g38290.1	Chr12	23512497	23513477	metallothionein, putative, expressed	641.107	1.66034	0.255145	6.50745	7.64363e-11	3.20441e-08
LOC_Os09g31031.1	Chr9	18669317	18671727	ubiquitin family protein, putative, expressed	21.6239	1.76111	0.32185	5.47184	4.45387e-08	1.0289e-05
LOC_Os11g29780.1	Chr11	17284028	17285405	plant-specific domain TIGR01627 family protein, expressed	13.3845	1.78081	0.332926	5.34897	8.84582e-08	1.90573e-05
LOC_Os04g33660.2	Chr4	20387715	20390008	bifunctional monodehydroascorbate reductase and carbonic anhydrasenectarin-3 precursor, putative, expressed	62.2567	1.79029	0.30493	5.87116	4.32759e-09	1.25723e-06
LOC_Os03g13540.1	Chr3	7322330	7325484	Ser/Thr protein phosphatase family protein, putative, expressed	4864.93	1.79389	0.129276	13.8765	8.79823e-44	3.37395e-40
LOC_Os05g01920.1	Chr5	528789	529004	inhibitor I family protein, putative, expressed	61.8021	1.80052	0.298101	6.03998	1.54129e-09	5.00892e-07
LOC_Os01g01660.1	Chr1	327128	328451	isoflavone reductase, putative, expressed	162.947	1.81707	0.20812	8.73089	2.52668e-18	3.02791e-15
LOC_Os03g55290.1	Chr3	31464840	31465625	GASR3 - Gibberellin-regulated GASA/GAST/Snakin family protein precursor, expressed	102.22	1.84529	0.22278	8.28303	1.20076e-16	1.27907e-13
LOC_Os04g01690.3	Chr4	465169	467284	pyridoxal-dependent decarboxylase protein, putative, expressed	170.106	1.87151	0.201801	9.27405	1.79208e-20	2.29075e-17
LOC_Os12g29400.1	Chr12	17463629	17465265	GRAM domain containing protein, expressed	20.8438	2.00758	0.322566	6.22378	4.85331e-10	1.69195e-07
LOC_Os09g12480.1	Chr9	7133650	7145978	ulp1 protease family, C-terminal catalytic domain containing protein, expressed	704.826	2.09614	0.15783	13.2809	2.98623e-40	8.1797e-37
LOC_Os09g09830.1	Chr9	5327470	5330178	heavy-metal-associated domain-containing protein, putative, expressed	54.9495	2.10537	0.302386	6.96252	3.34236e-12	1.83104e-09
LOC_Os06g19130.1	Chr6	10881037	10889581	cadmium tolerance factor, putative, expressed	51.8012	2.30539	0.297562	7.74757	9.36685e-15	8.55238e-12
LOC_Os01g53090.1	Chr1	30512276	30521565	pathogen-related protein, putative, expressed	199.231	2.54425	0.195537	13.0116	1.051e-38	2.51898e-35
LOC_Os06g48060.1	Chr6	29072350	29076031	ABC transporter, ATP-binding protein, putative, expressed	741.407	2.56899	0.158127	16.2464	2.36912e-59	1.13564e-55
LOC_Os02g09390.1	Chr2	4824246	4825855	cytochrome P450, putative, expressed	198.364	2.6458	0.24323	10.8778	1.47106e-27	2.35052e-24
LOC_Os11g01780.1	Chr11	417564	421226	F-box/LRR-repeat protein 3, putative, expressed	1098.19	2.78194	0.168727	16.4879	4.48412e-61	2.86595e-57
LOC_Os12g01760.1	Chr12	464682	468351	F-box/LRR domain containing protein, putative, expressed	949.04	2.84749	0.164272	17.334	2.60423e-67	4.99334e-63
LOC_Os04g41750.1	Chr4	24744697	24746565	expressed protein	98.9681	2.92006	0.241761	12.0783	1.3754e-33	2.93022e-30
LOC_Os01g43750.1	Chr1	25066171	25068299	cytochrome P450 72A1, putative, expressed	162.187	3.03495	0.222834	13.6198	3.05588e-42	9.76558e-39
LOC_Os01g69010.1	Chr1	40093713	40096983	MATE efflux protein, putative, expressed	237.806	4.78865	0.279802	17.1144	1.15847e-65	1.11063e-61

## Sheet: IR64-Al x IR64-Control
model	chr	start	stop	annotation	baseMean	log2FoldChange	lfcSE	stat	pvalue	padj
LOC_Os02g39620.1	Chr2	23903894	23905003	ATOZI1, putative, expressed	64.7451	-1.88797	0.25207	-7.48986	6.89488e-14	1.08103e-10
LOC_Os03g03724.1	Chr3	1667248	1667963	expressed protein	53.7506	-1.73155	0.268089	-6.45885	1.05499e-10	9.18934e-08
LOC_Os05g44940.1	Chr5	26120363	26126935	protein kinase domain containing protein, expressed	30.4339	-1.60523	0.270398	-5.93654	2.91105e-09	2.07461e-06
LOC_Os05g51470.1	Chr5	29506977	29509972	2-aminoethanethiol dioxygenase, putative, expressed	147.622	-1.54047	0.220899	-6.97363	3.08865e-12	3.45899e-09
LOC_Os10g40430.1	Chr10	21658070	21658866	LTPL139 - Protease inhibitor/seed storage/LTP family protein precursor, expressed	193.475	-1.50046	0.233615	-6.4228	1.33792e-10	1.12376e-07
LOC_Os12g42860.1	Chr12	26629915	26632625	2-aminoethanethiol dioxygenase, putative, expressed	169.866	-1.47955	0.224911	-6.57838	4.75605e-11	4.66053e-08
LOC_Os02g20360.1	Chr2	11997094	12002633	tyrosine aminotransferase, putative, expressed	280.964	-1.43503	0.236434	-6.0695	1.28313e-09	9.43018e-07
LOC_Os01g32770.1	Chr1	17975816	17977327	DUF260 domain containing protein, putative, expressed	49.7888	-1.40269	0.254587	-5.50968	3.59497e-08	2.28504e-05
LOC_Os01g65830.1	Chr1	38224419	38226031	acyl-desaturase, chloroplast precursor, putative, expressed	23.6942	-1.34952	0.272038	-4.96076	7.02188e-07	0.000305264
LOC_Os12g06660.1	Chr12	3231450	3234554	actin, putative, expressed	143.187	-1.29925	0.254128	-5.11258	3.17783e-07	0.000159013
LOC_Os05g35050.1	Chr5	20804018	20804898	ctr copper transporter family protein, putative, expressed	19.5386	-1.23203	0.272464	-4.52183	6.13074e-06	0.0018725
LOC_Os11g30910.1	Chr11	17984964	17986719	sulfotransferase domain containing protein, expressed	56.3513	-1.20873	0.268816	-4.49649	6.90855e-06	0.00203094
LOC_Os01g24600.1	Chr1	13859262	13860625	fruit bromelain precursor, putative, expressed	787.095	-1.19222	0.265435	-4.49155	7.0706e-06	0.00205292
LOC_Os01g24550.1	Chr1	13837906	13839339	fruit bromelain precursor, putative, expressed	788.361	-1.17605	0.263481	-4.4635	8.06319e-06	0.0022575
LOC_Os02g18410.1	Chr2	10714983	10716780	salt stress root protein RS1, putative, expressed	330.74	-1.17449	0.260247	-4.51297	6.39248e-06	0.00192741
LOC_Os05g39540.1	Chr5	23204531	23213279	metal cation transporter, putative, expressed	379.05	-1.1495	0.218931	-5.25051	1.51677e-07	8.10713e-05
LOC_Os10g10540.1	Chr10	5821225	5828147	cysteine-rich repeat secretory protein precursor, putative, expressed	266.18	-1.13571	0.260363	-4.36204	1.28857e-05	0.00326597
LOC_Os07g41350.1	Chr7	24768073	24769164	B12D protein, putative, expressed	13.5713	-1.12927	0.269269	-4.19383	2.74287e-05	0.00608556
LOC_Os01g71400.1	Chr1	41370715	41371949	glycosyl hydrolases family 17, putative, expressed	20.6557	-1.11619	0.268578	-4.15594	3.23956e-05	0.00707385
LOC_Os01g70970.1	Chr1	41079469	41082009	protein kinase, putative, expressed	57.7907	-1.10194	0.248162	-4.4404	8.97899e-06	0.00248433
LOC_Os05g42360.1	Chr5	24783655	24785311	expressed protein	109.292	-1.09545	0.271911	-4.02872	5.60813e-05	0.0110834
LOC_Os07g48030.1	Chr7	28678385	28680073	peroxidase precursor, putative, expressed	576.539	-1.08914	0.263776	-4.12903	3.64298e-05	0.00786016
LOC_Os11g36890.1	Chr11	21761231	21763662	expressed protein	10.4914	-1.07807	0.26433	-4.07848	4.53303e-05	0.00919034
LOC_Os01g15810.1	Chr1	8903333	8905428	peroxidase precursor, putative, expressed	486.077	-1.06344	0.198845	-5.34806	8.89019e-08	4.97808e-05
LOC_Os04g24340.1	Chr4	13949076	13950277	phytase, putative, expressed	154.348	-1.05861	0.229503	-4.61263	3.97606e-06	0.00133584
LOC_Os03g22010.1	Chr3	12611811	12617166	peroxidase precursor, putative, expressed	16.2776	-1.04704	0.26232	-3.99147	6.56639e-05	0.0126913
LOC_Os05g31830.1	Chr5	18535358	18536883	aspartyl protease family protein, putative, expressed	24.6194	-1.03833	0.270781	-3.83457	0.000125783	0.0224104
LOC_Os03g02040.1	Chr3	646947	649469	remorin, putative, expressed	1356.25	-1.03753	0.241914	-4.28884	1.79606e-05	0.0041959
LOC_Os04g24460.1	Chr4	14027986	14029187	phytase, putative, expressed	130.53	-1.02598	0.231981	-4.42268	9.7484e-06	0.00263521
LOC_Os03g16950.1	Chr3	9421689	9422925	cysteine-rich repeat secretory protein 55 precursor, putative, expressed	127.016	-1.02512	0.236945	-4.32639	1.51571e-05	0.00360065
LOC_Os01g38840.1	Chr1	21788887	21790926	TKL_IRAK_DUF26-le.1 - DUF26 kinases have homology to DUF26 containing loci, expressed	21.0425	-1.01516	0.272375	-3.72706	0.000193723	0.0314206
LOC_Os01g51360.1	Chr1	29529726	29532847	lipase, putative, expressed	169.335	-1.01467	0.237948	-4.26424	2.00581e-05	0.00462476
LOC_Os11g15040.4	Chr11	8466832	8469354	S-adenosyl-L-methionine:benzoic acid/salicylic acid carboxyl methyltransferase, putative, expressed	465.374	-1.01045	0.209435	-4.82463	1.40265e-06	0.000568748
LOC_Os01g24570.1	Chr1	13847992	13849036	fruit bromelain precursor, putative, expressed	1590.14	-1.00975	0.267381	-3.77645	0.000159082	0.0271108
LOC_Os08g42490.1	Chr8	26861856	26862848	DC1 domain containing protein, expressed	31.2174	-1.00655	0.268286	-3.75179	0.000175578	0.0295412
LOC_Os01g03330.1	Chr1	1344557	1346419	BBTI3 - Bowman-Birk type bran trypsin inhibitor precursor, expressed	203.074	0.999944	0.242484	4.12376	3.72738e-05	0.00796914
LOC_Os01g57470.1	Chr1	33207652	33208693	EF hand family protein, putative, expressed	21.0521	1.00172	0.271983	3.68302	0.000230483	0.036625
LOC_Os05g02750.1	Chr5	989743	990588	ABC transporter, membrane-spanning/permease subunit, putative, expressed	1432.4	1.0132	0.241571	4.19422	2.73806e-05	0.00608556
LOC_Os11g04290.1	Chr11	1775407	1777730	cytochrome P450, putative, expressed	24.9315	1.01976	0.272507	3.74214	0.000182461	0.0297994
LOC_Os08g31280.1	Chr8	19340472	19341395	DC1, putative, expressed	19.5903	1.02065	0.267239	3.81925	0.000133856	0.0236693
LOC_Os04g33640.1	Chr4	20372913	20377959	glycosyl hydrolases family 17, putative, expressed	27.088	1.02146	0.272565	3.74759	0.000178545	0.029581
LOC_Os10g42780.1	Chr10	23075396	23079075	lrgB-like family protein, expressed	535.627	1.02715	0.231814	4.43091	9.38351e-06	0.00256606
LOC_Os02g57350.1	Chr2	35130674	35131878	expressed protein	101.487	1.03339	0.251704	4.10556	4.0334e-05	0.00832082
LOC_Os04g39380.1	Chr4	23435707	23436503	heavy metal transport/detoxification protein, putative, expressed	36.1958	1.03504	0.268615	3.85327	0.000116551	0.0210851
LOC_Os01g67010.1	Chr1	38916092	38918071	expressed protein	53.6479	1.03981	0.252913	4.11133	3.93383e-05	0.00818724
LOC_Os08g05980.1	Chr8	3248316	3248549	expressed protein	12.2663	1.05641	0.257473	4.10299	4.07841e-05	0.00834053
LOC_Os12g02080.1	Chr12	623549	626113	peroxidase precursor, putative, expressed	164.342	1.06471	0.225415	4.72333	2.32009e-06	0.000880061
LOC_Os02g03900.1	Chr2	1658576	1662644	metal transporter Nramp6, putative, expressed	6538.4	1.06679	0.221905	4.80741	1.52895e-06	0.000589475
LOC_Os11g29780.1	Chr11	17284028	17285405	plant-specific domain TIGR01627 family protein, expressed	12.6955	1.067	0.267362	3.99085	6.58361e-05	0.0126913
LOC_Os02g08440.1	Chr2	4542762	4544983	WRKY71, expressed	90.8681	1.06753	0.245595	4.34672	1.38186e-05	0.00344522
LOC_Os08g30510.1	Chr8	18770739	18771329	expressed protein	63.9082	1.07916	0.248434	4.34384	1.40017e-05	0.00344522
LOC_Os07g32570.1	Chr7	19409957	19413252	OsAPRL1 adenosine 5'-phosphosulfate reductase-like OsAPRL1, expressed	668.469	1.08485	0.214424	5.05939	4.20606e-07	0.000190227
LOC_Os07g44410.1	Chr7	26542980	26545183	WD40-like Beta Propeller Repeat family protein, expressed	189.927	1.0887	0.247124	4.40548	1.05551e-05	0.00278916
LOC_Os05g09440.1	Chr5	5293555	5297419	NADP-dependent malic enzyme, chloroplast precursor, putative, expressed	302.077	1.09104	0.239684	4.55202	5.31341e-06	0.00171727
LOC_Os04g27060.1	Chr4	16001490	16005331	oxidoreductase, aldo/keto reductase family protein, putative, expressed	38.3693	1.09824	0.269899	4.06907	4.72008e-05	0.00948777
LOC_Os03g16610.1	Chr3	9167558	9170334	laccase precursor protein, putative, expressed	302.294	1.09858	0.20266	5.42083	5.93225e-08	3.4028e-05
LOC_Os01g41810.1	Chr1	23673292	23675869	cytochrome P450 72A1, putative, expressed	77.1012	1.11151	0.2405	4.62167	3.80672e-06	0.00131657
LOC_Os01g72900.1	Chr1	42281272	42281973	abscisic stress-ripening, putative, expressed	16.0015	1.11496	0.268322	4.15531	3.24847e-05	0.00707385
LOC_Os03g16020.1	Chr3	8833913	8834377	hsp20/alpha crystallin family protein, putative, expressed	113.38	1.12293	0.249249	4.50525	6.62947e-06	0.00197357
LOC_Os10g35460.1	Chr10	18976009	18979110	COBRA, putative, expressed	215.629	1.12399	0.226723	4.95754	7.139e-07	0.000305264
LOC_Os12g05880.1	Chr12	2699175	2700272	Cupin domain containing protein, expressed	48.3775	1.13363	0.259916	4.36154	1.2915e-05	0.00326597
LOC_Os01g07730.1	Chr1	3711212	3713653	phosphate/phosphoenolpyruvate translocator-related protein, putative, expressed	87.8628	1.14501	0.245389	4.66609	3.06984e-06	0.00112807
LOC_Os01g06220.1	Chr1	2957066	2958443	gibberellin receptor GID1L2, putative, expressed	132.07	1.14682	0.246232	4.65747	3.20115e-06	0.00114775
LOC_Os02g38820.1	Chr2	23465969	23468071	expressed protein	51.3185	1.1479	0.252815	4.54049	5.61248e-06	0.00175992
LOC_Os10g36580.1	Chr10	19568640	19569328	UP-9A, putative, expressed	834.967	1.15878	0.258235	4.48732	7.21256e-06	0.0020686
LOC_Os03g04060.1	Chr3	1860427	1861786	CHIT16 - Chitinase family protein precursor, expressed	28.7925	1.16629	0.268552	4.34287	1.40633e-05	0.00344522
LOC_Os12g08930.1	Chr12	4656472	4657023	expressed protein	16.051	1.1684	0.261721	4.46431	8.03288e-06	0.0022575
LOC_Os11g10470.1	Chr11	5710546	5711249	expressed protein	173.411	1.17116	0.254435	4.60299	4.16463e-06	0.00137949
LOC_Os07g09420.1	Chr7	4969373	4971156	ATPase, putative, expressed	376.646	1.18455	0.22925	5.16705	2.37817e-07	0.000121586
LOC_Os12g37690.1	Chr12	23135056	23137352	MYB family transcription factor, putative, expressed	12.0586	1.18667	0.262343	4.52336	6.08643e-06	0.0018725
LOC_Os05g43040.1	Chr5	24997324	24999598	tetratricopeptide repeat domain containing protein, expressed	252.395	1.188	0.243073	4.88741	1.02169e-06	0.000429073
LOC_Os02g03710.1	Chr2	1558479	1559143	UP-9A, putative, expressed	142.459	1.19204	0.262171	4.5468	5.44673e-06	0.00173103
LOC_Os10g38340.1	Chr10	20488627	20489894	glutathione S-transferase GSTU6, putative, expressed	45.2864	1.19511	0.271904	4.39535	1.10596e-05	0.00288999
LOC_Os08g37660.1	Chr8	23853216	23854479	plastocyanin-like domain containing protein, putative, expressed	82.237	1.19917	0.263476	4.55134	5.33043e-06	0.00171727
LOC_Os01g72910.1	Chr1	42282832	42283632	abscisic stress-ripening, putative, expressed	15.1033	1.20174	0.25986	4.62457	3.75375e-06	0.00131657
LOC_Os03g02750.1	Chr3	1033961	1036671	OsSub25 - Putative Subtilisin homologue, expressed	209.042	1.20889	0.237462	5.09086	3.56449e-07	0.000174645
LOC_Os01g42380.1	Chr1	24075065	24082181	pleiotropic drug resistance protein, putative, expressed	83.3885	1.21669	0.252828	4.81231	1.49194e-06	0.000584789
LOC_Os03g55290.1	Chr3	31464840	31465625	GASR3 - Gibberellin-regulated GASA/GAST/Snakin family protein precursor, expressed	103.504	1.23024	0.244533	5.03099	4.87949e-07	0.00021652
LOC_Os01g72150.1	Chr1	41846413	41847370	glutathione S-transferase, putative, expressed	221.871	1.25336	0.228359	5.48855	4.05244e-08	2.50079e-05
LOC_Os03g42130.1	Chr3	23450164	23452171	gibberellin 20 oxidase 2, putative, expressed	298.977	1.25925	0.207185	6.0779	1.2177e-09	9.238e-07
LOC_Os01g43740.1	Chr1	25060764	25063609	cytochrome P450 72A1, putative, expressed	11.746	1.26651	0.261524	4.84281	1.28016e-06	0.000528188
LOC_Os03g13540.1	Chr3	7322330	7325484	Ser/Thr protein phosphatase family protein, putative, expressed	4639.18	1.27641	0.205731	6.2043	5.4941e-10	4.45553e-07
LOC_Os03g16030.1	Chr3	8834823	8835802	hsp20/alpha crystallin family protein, putative, expressed	64.9709	1.28303	0.266595	4.81266	1.48935e-06	0.000584789
LOC_Os11g25720.1	Chr11	14663220	14675381	cytokinin-N-glucosyltransferase 1, putative, expressed	52.5836	1.31196	0.25201	5.20599	1.92965e-07	0.000100848
LOC_Os07g47700.1	Chr7	28494715	28498126	NAD dependent epimerase/dehydratase family domain containing protein, expressed	1426.03	1.3351	0.188255	7.092	1.32188e-12	1.63621e-09
LOC_Os12g05860.1	Chr12	2692485	2693511	Cupin domain containing protein, expressed	46.4478	1.35399	0.266432	5.08194	3.73605e-07	0.000179315
LOC_Os08g27170.1	Chr8	16593211	16596190	calmodulin binding protein, putative, expressed	40.209	1.35984	0.268178	5.07068	3.96405e-07	0.000186453
LOC_Os09g13890.1	Chr9	8173211	8177505	calmodulin binding protein, putative, expressed	121.361	1.3837	0.239842	5.76922	7.96402e-09	5.35137e-06
LOC_Os03g55240.1	Chr3	31440748	31446119	cytochrome P450, putative, expressed	101.255	1.42582	0.232651	6.12856	8.86805e-10	6.95196e-07
LOC_Os01g43774.1	Chr1	25073849	25078549	cytochrome P450 72A1, putative, expressed	71.1083	1.44828	0.272316	5.31838	1.04696e-07	5.72615e-05
LOC_Os07g37730.1	Chr7	22619086	22621292	NADH-ubiquinone oxidoreductase, mitochondrial precursor, putative, expressed	36.396	1.46851	0.267904	5.48149	4.21755e-08	2.50079e-05
LOC_Os08g05960.1	Chr8	3242788	3243439	expressed protein	111.387	1.4855	0.271078	5.47999	4.25341e-08	2.50079e-05
LOC_Os01g43760.1	Chr1	25070716	25072705	cytochrome P450 72A1, putative, expressed	20.5317	1.54152	0.271271	5.68258	1.32675e-08	8.66739e-06
LOC_Os01g70850.1	Chr1	41004288	41006137	esterase, putative, expressed	250.474	1.54165	0.207885	7.41586	1.20841e-13	1.77621e-10
LOC_Os09g31031.1	Chr9	18669317	18671727	ubiquitin family protein, putative, expressed	28.9956	1.5877	0.271399	5.85008	4.91346e-09	3.39867e-06
LOC_Os09g12480.1	Chr9	7133650	7145978	ulp1 protease family, C-terminal catalytic domain containing protein, expressed	577.596	1.63013	0.211565	7.7051	1.30741e-14	2.3652e-11
LOC_Os02g09390.1	Chr2	4824246	4825855	cytochrome P450, putative, expressed	135.08	1.65234	0.239609	6.896	5.34872e-12	5.71779e-09
LOC_Os01g41430.1	Chr1	23456074	23458037	UDP-glucoronosyl and UDP-glucosyl transferase, putative, expressed	52.827	1.68418	0.259108	6.49992	8.03631e-11	7.26915e-08
LOC_Os02g08330.1	Chr2	4424439	4426620	gp176, putative, expressed	47.8194	1.70014	0.261393	6.50415	7.81334e-11	7.26915e-08
LOC_Os01g50100.1	Chr1	28786109	28793300	ABC transporter, ATP-binding protein, putative, expressed	92.9403	1.74285	0.254817	6.83964	7.93939e-12	8.1182e-09
LOC_Os04g41750.1	Chr4	24744697	24746565	expressed protein	67.3671	1.84776	0.260056	7.10525	1.20107e-12	1.56926e-09
LOC_Os09g09830.1	Chr9	5327470	5330178	heavy-metal-associated domain-containing protein, putative, expressed	52.7062	1.85989	0.26116	7.12163	1.06657e-12	1.4755e-09
ChrSy.fgenesh.mRNA.47	ChrSy	320295	320612	expressed protein	56.4485	1.87782	0.268535	6.99284	2.69367e-12	3.16749e-09
LOC_Os01g53350.1	Chr1	30655289	30657194	anthocyanidin 5,3-O-glucosyltransferase, putative, expressed	223.835	1.89819	0.252799	7.5087	5.97158e-14	1.00314e-10
LOC_Os01g53090.1	Chr1	30512276	30521565	pathogen-related protein, putative, expressed	192.223	1.96519	0.218611	8.98943	2.48512e-19	8.34928e-16
LOC_Os11g01780.1	Chr11	417564	421226	F-box/LRR-repeat protein 3, putative, expressed	945.982	1.99044	0.219573	9.06501	1.24595e-19	4.8837e-16
LOC_Os12g01760.1	Chr12	464682	468351	F-box/LRR domain containing protein, putative, expressed	882.46	2.01456	0.21691	9.28755	1.57876e-20	7.42585e-17
LOC_Os01g43720.1	Chr1	25055772	25058195	cytochrome P450 72A1, putative, expressed	259.697	2.07153	0.253026	8.18704	2.67731e-16	5.24708e-13
LOC_Os01g01660.1	Chr1	327128	328451	isoflavone reductase, putative, expressed	116.304	2.12454	0.243062	8.74073	2.31616e-18	6.80894e-15
LOC_Os05g01920.1	Chr5	528789	529004	inhibitor I family protein, putative, expressed	65.9421	2.1258	0.255452	8.32173	8.66869e-17	1.85337e-13
LOC_Os12g29400.1	Chr12	17463629	17465265	GRAM domain containing protein, expressed	59.5417	2.2404	0.264491	8.47061	2.4411e-17	5.74098e-14
LOC_Os08g05970.1	Chr8	3244621	3244851	expressed protein	73.3596	2.25067	0.263723	8.53423	1.41092e-17	3.68689e-14
LOC_Os06g48060.1	Chr6	29072350	29076031	ABC transporter, ATP-binding protein, putative, expressed	723.126	2.2561	0.197984	11.3954	4.40922e-30	3.45654e-26
LOC_Os01g32670.1	Chr1	17911523	17912150	expressed protein	90.2406	2.33717	0.250577	9.32714	1.08762e-20	6.39464e-17
LOC_Os01g69010.1	Chr1	40093713	40096983	MATE efflux protein, putative, expressed	228.231	3.56483	0.257221	13.859	1.12211e-43	1.31949e-39
LOC_Os01g43750.1	Chr1	25066171	25068299	cytochrome P450 72A1, putative, expressed	506.993	4.10443	0.226971	18.0835	4.30091e-73	1.01149e-68

## Sheet: Read Me
Column name	Description
model	Gene annotation based on the MSU version 7 rice genome (http://rice.plantbiology.msu.edu/)
chr	Chromosome location
start	Physical position on chromosome of gene start
stop	Physical position on chromosome of gene stop
annotation	Gene annotation according to the MSU Rice Genome Annotation project (v.7)(ftp://ftp.plantbiology.msu.edu/pub/data/Eukaryotic_Projects/o_sativa/annotation_dbs/pseudomolecules/version_7.0/all.dir/all.locus_brief_info.7.0)
baseMean	Average normalized counts, computed by DESeq2 (Love et al. 2014)
log2FoldChange	The fold-change in gene expression in the pair-wise comparison (genotype 1 X genotype 2, or treated X nontreated). Value is reported on a logarithmic base 2 scale
lfcSE	Standard error estimate of the log2 fold change
stat	Wald-test value
pvalue	p value associated with gene expression fold-change
padj	p value adjusted for multiple tests using false discovery rate, according to Benjamini-Hochberg (1995)
