# Supplementary material for: ALUMINUM RESISTANCE TRANSCRIPTION FACTOR 1 (ART1) contributes to natural variation in aluminum resistance in diverse genetic backgrounds of rice (O. sativa)
Source: Plant Direct. 2017 Oct 16;1(4):e00014. doi: 10.1002/pld3.14 (PMC6508803; doi:10.1002/pld3.14)
Supplement: Supplementary file 4 [file PLD3-1-e00014-s004.xlsx]

## Sheet: Summary
Primary GO categories enriched in down-regulated genes
Azucena
Gene Ontology term	Cluster frequency	Genome frequency of use	Raw P-value	Corrected P-value
response to stimulus	67 out of 148 genes, 45.3%	6182 out of 56985 genes, 10.8%	2.39e-26	0
primary metabolic process	64 out of 148 genes, 43.2%	8150 out of 56985 genes, 14.3%	1.4e-17	0
signal transduction	38 out of 148 genes, 25.7%	3075 out of 56985 genes, 5.4%	4.64e-16	0
biological regulation	39 out of 148 genes, 26.4%	3269 out of 56985 genes, 5.7%	5.53e-16	0
developmental process	26 out of 148 genes, 17.6%	1915 out of 56985 genes, 3.4%	5.08e-12	0
NIL Azu[IR64]
Gene Ontology term	Cluster frequency	Genome frequency of use	Raw P-value	Corrected P-value
response to stimulus	24 out of 36 genes, 66.7%	6182 out of 56985 genes, 10.8%	2.28e-15	0
primary metabolic process	20 out of 36 genes, 55.6%	8150 out of 56985 genes, 14.3%	8.93e-09	0
developmental process	10 out of 36 genes, 27.8%	1915 out of 56985 genes, 3.4%	2.05e-07	0
signal transduction	10 out of 36 genes, 27.8%	3075 out of 56985 genes, 5.4%	1.43e-05	0
IR64
Gene Ontology term	Cluster frequency	Genome frequency of use	Raw P-value	Corrected P-value
response to stimulus	19 out of 35 genes, 54.3%	6182 out of 56985 genes, 10.8%	3.29e-10	0
primary metabolic process	13 out of 35 genes, 37.1%	8150 out of 56985 genes, 14.3%	0.00069	0
NIL IR64[Azu]
Gene Ontology term	Cluster frequency	Genome frequency of use	Raw P-value	Corrected P-value
response to stimulus	63 out of 163 genes, 38.7%	6182 out of 56985 genes, 10.8%	1.93e-20	0
developmental process	29 out of 163 genes, 17.8%	1915 out of 56985 genes, 3.4%	2.19e-13	0
biological regulation	32 out of 163 genes, 19.6%	3269 out of 56985 genes, 5.7%	8.97e-10	0
signal transduction	29 out of 163 genes, 17.8%	3075 out of 56985 genes, 5.4%	1.42e-08	0
primary metabolic process	48 out of 163 genes, 29.4%	8150 out of 56985 genes, 14.3%	4.84e-07	0

## Sheet: Azucena
Azucena down-regulated genes
Terms from the Process Ontology with p-value <= 0.01
Gene Ontology term	Cluster frequency	Genome frequency of use	Raw P-value	Corrected P-value	Genes annotated to the term
response to stimulus	67 out of 148 genes, 45.3%	6182 out of 56985 genes, 10.8%	2.39e-26	0	LOC_Os06g37224, LOC_Os02g26770, LOC_Os11g17380, LOC_Os01g50420, LOC_Os11g08340, LOC_Os01g24600, LOC_Os05g03640, LOC_Os02g39620, LOC_Os01g04800, LOC_Os03g18030, LOC_Os12g06660, LOC_Os02g43790, LOC_Os06g33080, LOC_Os01g24570, LOC_Os09g35030, LOC_Os11g14910, LOC_Os07g46852, LOC_Os05g17604, LOC_Os02g11640, LOC_Os05g35290, LOC_Os05g05680, LOC_Os01g65830, LOC_Os11g28530, LOC_Os01g43844, LOC_Os06g19070,…
response to endogenous stimulus	50 out of 148 genes, 33.8%	3963 out of 56985 genes, 7.0%	9.35e-22	0	LOC_Os06g32990, LOC_Os07g35310, LOC_Os04g55740, LOC_Os07g23570, LOC_Os04g46220, LOC_Os06g37224, LOC_Os02g26770, LOC_Os11g17380, LOC_Os01g50420, LOC_Os12g41510, LOC_Os11g08340, LOC_Os05g03640, LOC_Os01g04800, LOC_Os03g18030, LOC_Os12g06660, LOC_Os07g35330, LOC_Os02g43790, LOC_Os06g33080, LOC_Os03g25320, LOC_Os04g34270, LOC_Os12g43640, LOC_Os09g35030, LOC_Os01g50410, LOC_Os05g05670, LOC_Os07g46852,…
metabolic process	71 out of 148 genes, 48.0%	9177 out of 56985 genes, 16.1%	1.49e-19	0	LOC_Os06g37224, LOC_Os02g26770, LOC_Os11g17380, LOC_Os01g50420, LOC_Os01g24600, LOC_Os05g03640, LOC_Os01g04800, LOC_Os03g18030, LOC_Os09g20390, LOC_Os03g31750, LOC_Os02g43790, LOC_Os01g24570, LOC_Os09g35030, LOC_Os11g14910, LOC_Os07g46852, LOC_Os05g17604, LOC_Os02g11640, LOC_Os09g19136, LOC_Os05g35290, LOC_Os05g05680, LOC_Os01g65830, LOC_Os02g11070, LOC_Os11g28530, LOC_Os01g43844, LOC_Os07g48260,…
cellular process	71 out of 148 genes, 48.0%	9610 out of 56985 genes, 16.9%	2e-18	0	LOC_Os06g37224, LOC_Os02g26770, LOC_Os11g17380, LOC_Os01g50420, LOC_Os01g24600, LOC_Os05g03640, LOC_Os01g04800, LOC_Os03g18030, LOC_Os09g20390, LOC_Os03g31750, LOC_Os02g43790, LOC_Os01g24570, LOC_Os09g35030, LOC_Os11g14910, LOC_Os07g46852, LOC_Os05g17604, LOC_Os02g11640, LOC_Os09g19136, LOC_Os05g35290, LOC_Os05g05680, LOC_Os01g65830, LOC_Os02g11070, LOC_Os11g28530, LOC_Os01g43844, LOC_Os07g48260,…
primary metabolic process	64 out of 148 genes, 43.2%	8150 out of 56985 genes, 14.3%	1.4e-17	0	LOC_Os06g37224, LOC_Os02g26770, LOC_Os11g17380, LOC_Os01g50420, LOC_Os01g24600, LOC_Os05g03640, LOC_Os01g04800, LOC_Os03g18030, LOC_Os09g20390, LOC_Os02g43790, LOC_Os01g24570, LOC_Os09g35030, LOC_Os05g17604, LOC_Os02g11640, LOC_Os09g19136, LOC_Os05g05680, LOC_Os01g65830, LOC_Os02g11070, LOC_Os11g28530, LOC_Os01g43844, LOC_Os07g48260, LOC_Os06g19070, LOC_Os08g06120, LOC_Os03g20290, LOC_Os09g16510,…
cell communication	40 out of 148 genes, 27.0%	3155 out of 56985 genes, 5.5%	2.7e-17	0	LOC_Os07g35310, LOC_Os07g23570, LOC_Os04g46220, LOC_Os06g37224, LOC_Os02g26770, LOC_Os11g17380, LOC_Os01g50420, LOC_Os12g41510, LOC_Os05g03640, LOC_Os01g04800, LOC_Os03g18030, LOC_Os07g35330, LOC_Os02g43790, LOC_Os04g34270, LOC_Os12g43640, LOC_Os09g35030, LOC_Os01g50410, LOC_Os05g05670, LOC_Os09g18620, LOC_Os07g39320, LOC_Os07g46852, LOC_Os05g17604, LOC_Os05g44940, LOC_Os09g19136, LOC_Os11g02240,…
signal transduction	38 out of 148 genes, 25.7%	3075 out of 56985 genes, 5.4%	4.64e-16	0	LOC_Os07g35310, LOC_Os07g23570, LOC_Os04g46220, LOC_Os06g37224, LOC_Os02g26770, LOC_Os11g17380, LOC_Os01g50420, LOC_Os12g41510, LOC_Os05g03640, LOC_Os01g04800, LOC_Os03g18030, LOC_Os07g35330, LOC_Os02g43790, LOC_Os04g34270, LOC_Os12g43640, LOC_Os09g35030, LOC_Os01g50410, LOC_Os05g05670, LOC_Os09g18620, LOC_Os07g39320, LOC_Os07g46852, LOC_Os05g17604, LOC_Os05g44940, LOC_Os09g19136, LOC_Os11g02240,…
regulation of cellular process	38 out of 148 genes, 25.7%	3075 out of 56985 genes, 5.4%	4.64e-16	0	LOC_Os07g35310, LOC_Os07g23570, LOC_Os04g46220, LOC_Os06g37224, LOC_Os02g26770, LOC_Os11g17380, LOC_Os01g50420, LOC_Os12g41510, LOC_Os05g03640, LOC_Os01g04800, LOC_Os03g18030, LOC_Os07g35330, LOC_Os02g43790, LOC_Os04g34270, LOC_Os12g43640, LOC_Os09g35030, LOC_Os01g50410, LOC_Os05g05670, LOC_Os09g18620, LOC_Os07g39320, LOC_Os07g46852, LOC_Os05g17604, LOC_Os05g44940, LOC_Os09g19136, LOC_Os11g02240,…
regulation of biological process	38 out of 148 genes, 25.7%	3091 out of 56985 genes, 5.4%	5.48e-16	0	LOC_Os07g35310, LOC_Os07g23570, LOC_Os04g46220, LOC_Os06g37224, LOC_Os02g26770, LOC_Os11g17380, LOC_Os01g50420, LOC_Os12g41510, LOC_Os05g03640, LOC_Os01g04800, LOC_Os03g18030, LOC_Os07g35330, LOC_Os02g43790, LOC_Os04g34270, LOC_Os12g43640, LOC_Os09g35030, LOC_Os01g50410, LOC_Os05g05670, LOC_Os09g18620, LOC_Os07g39320, LOC_Os07g46852, LOC_Os05g17604, LOC_Os05g44940, LOC_Os09g19136, LOC_Os11g02240,…
biological regulation	39 out of 148 genes, 26.4%	3269 out of 56985 genes, 5.7%	5.53e-16	0	LOC_Os07g35310, LOC_Os07g23570, LOC_Os04g46220, LOC_Os06g37224, LOC_Os02g26770, LOC_Os11g17380, LOC_Os01g50420, LOC_Os12g41510, LOC_Os05g03640, LOC_Os05g39540, LOC_Os01g04800, LOC_Os03g18030, LOC_Os07g35330, LOC_Os02g43790, LOC_Os04g34270, LOC_Os12g43640, LOC_Os09g35030, LOC_Os01g50410, LOC_Os05g05670, LOC_Os09g18620, LOC_Os07g39320, LOC_Os07g46852, LOC_Os05g17604, LOC_Os05g44940, LOC_Os09g19136,…
cellular metabolic process	49 out of 148 genes, 33.1%	6347 out of 56985 genes, 11.1%	8.96e-13	0	LOC_Os07g35310, LOC_Os07g23570, LOC_Os04g46220, LOC_Os06g37224, LOC_Os02g26770, LOC_Os11g17380, LOC_Os03g60080, LOC_Os01g50420, LOC_Os12g41510, LOC_Os05g03640, LOC_Os01g01870, LOC_Os01g04800, LOC_Os03g18030, LOC_Os09g20390, LOC_Os07g48340, LOC_Os07g35330, LOC_Os02g43790, LOC_Os04g34270, LOC_Os12g43640, LOC_Os09g35030, LOC_Os01g50410, LOC_Os05g05670, LOC_Os09g18620, LOC_Os08g10080, LOC_Os05g45020,…
response to stress	30 out of 148 genes, 20.3%	2516 out of 56985 genes, 4.4%	2.41e-12	0	LOC_Os09g35030, LOC_Os05g05670, LOC_Os01g50410, LOC_Os01g24560, LOC_Os11g14910, LOC_Os04g46220, LOC_Os03g49260, LOC_Os01g59840, LOC_Os05g09480, LOC_Os11g02240, LOC_Os05g35290, LOC_Os05g05680, LOC_Os01g65830, LOC_Os01g50420, LOC_Os01g22670, LOC_Os01g24600, LOC_Os05g03640, LOC_Os02g39620, LOC_Os10g31690, LOC_Os06g50940, LOC_Os01g24550, LOC_Os01g04800, LOC_Os03g18030, LOC_Os10g31560, LOC_Os07g48340,…
developmental process	26 out of 148 genes, 17.6%	1915 out of 56985 genes, 3.4%	5.08e-12	0	LOC_Os12g43640, LOC_Os09g35030, LOC_Os05g05670, LOC_Os01g24560, LOC_Os07g41350, LOC_Os08g10080, LOC_Os07g46852, LOC_Os04g46220, LOC_Os05g17604, LOC_Os01g59840, LOC_Os05g44940, LOC_Os05g05680, LOC_Os03g60080, LOC_Os02g11070, LOC_Os07g49120, LOC_Os01g22670, LOC_Os01g24600, LOC_Os05g03640, LOC_Os01g24550, LOC_Os03g18030, LOC_Os07g35330, LOC_Os02g43790, LOC_Os09g29510, LOC_Os08g10290, LOC_Os04g10350,…
lipid metabolic process	19 out of 148 genes, 12.8%	1005 out of 56985 genes, 1.8%	2.02e-11	0	LOC_Os05g05670, LOC_Os07g23570, LOC_Os07g34440, LOC_Os03g49260, LOC_Os06g37224, LOC_Os05g05680, LOC_Os02g26770, LOC_Os01g65830, LOC_Os02g11070, LOC_Os11g28530, LOC_Os01g43844, LOC_Os05g03640, LOC_Os10g31690, LOC_Os03g18030, LOC_Os10g31560, LOC_Os06g19070, LOC_Os02g26810, LOC_Os11g15040, LOC_Os04g10350
response to abiotic stimulus	26 out of 148 genes, 17.6%	2308 out of 56985 genes, 4.1%	2.91e-10	0	LOC_Os09g35030, LOC_Os01g50410, LOC_Os01g24560, LOC_Os07g23570, LOC_Os04g46220, LOC_Os03g49260, LOC_Os05g17604, LOC_Os02g11640, LOC_Os06g37224, LOC_Os11g02240, LOC_Os02g26770, LOC_Os01g50420, LOC_Os01g22670, LOC_Os01g24600, LOC_Os01g43844, LOC_Os10g31690, LOC_Os06g50940, LOC_Os01g24550, LOC_Os01g04800, LOC_Os10g31560, LOC_Os06g19070, LOC_Os07g48340, LOC_Os02g26810, LOC_Os02g43790, LOC_Os12g05440,…
multicellular organismal development	20 out of 148 genes, 13.5%	1469 out of 56985 genes, 2.6%	1.76e-09	0	LOC_Os09g35030, LOC_Os05g05670, LOC_Os01g24560, LOC_Os07g41350, LOC_Os08g10080, LOC_Os07g46852, LOC_Os04g46220, LOC_Os05g17604, LOC_Os01g59840, LOC_Os05g05680, LOC_Os03g60080, LOC_Os07g49120, LOC_Os01g22670, LOC_Os01g24600, LOC_Os05g03640, LOC_Os01g24550, LOC_Os03g18030, LOC_Os02g43790, LOC_Os04g10350, LOC_Os01g24570
multicellular organismal process	20 out of 148 genes, 13.5%	1473 out of 56985 genes, 2.6%	1.84e-09	0	LOC_Os09g35030, LOC_Os05g05670, LOC_Os01g24560, LOC_Os07g41350, LOC_Os08g10080, LOC_Os07g46852, LOC_Os04g46220, LOC_Os05g17604, LOC_Os01g59840, LOC_Os05g05680, LOC_Os03g60080, LOC_Os07g49120, LOC_Os01g22670, LOC_Os01g24600, LOC_Os05g03640, LOC_Os01g24550, LOC_Os03g18030, LOC_Os02g43790, LOC_Os04g10350, LOC_Os01g24570
macromolecule metabolic process	41 out of 148 genes, 27.7%	5877 out of 56985 genes, 10.3%	2.55e-09	0	LOC_Os01g24560, LOC_Os07g35310, LOC_Os04g46220, LOC_Os11g17380, LOC_Os03g60080, LOC_Os01g50420, LOC_Os12g41510, LOC_Os01g24600, LOC_Os01g01870, LOC_Os01g04800, LOC_Os07g48340, LOC_Os07g35330, LOC_Os02g43790, LOC_Os04g34270, LOC_Os01g24570, LOC_Os12g43640, LOC_Os09g35030, LOC_Os01g50410, LOC_Os09g18620, LOC_Os08g10080, LOC_Os05g45020, LOC_Os07g39320, LOC_Os05g17604, LOC_Os09g19136, LOC_Os05g09480,…
response to external stimulus	15 out of 148 genes, 10.1%	797 out of 56985 genes, 1.4%	3.17e-09	0	LOC_Os05g05670, LOC_Os01g50410, LOC_Os03g18030, LOC_Os03g49260, LOC_Os01g59840, LOC_Os05g09480, LOC_Os11g02240, LOC_Os05g35290, LOC_Os05g05680, LOC_Os02g41680, LOC_Os01g50420, LOC_Os01g65830, LOC_Os11g15040, LOC_Os04g10350, LOC_Os05g03640
biosynthetic process	33 out of 148 genes, 22.3%	4164 out of 56985 genes, 7.3%	6.64e-09	0	LOC_Os07g23570, LOC_Os04g46220, LOC_Os06g37224, LOC_Os02g26770, LOC_Os03g60080, LOC_Os05g03640, LOC_Os01g01870, LOC_Os01g04800, LOC_Os03g18030, LOC_Os09g20390, LOC_Os02g43790, LOC_Os09g35030, LOC_Os05g05670, LOC_Os08g10080, LOC_Os05g45020, LOC_Os03g49260, LOC_Os07g39320, LOC_Os02g11640, LOC_Os05g09480, LOC_Os01g09100, LOC_Os05g05680, LOC_Os02g11070, LOC_Os01g65830, LOC_Os11g28530, LOC_Os01g43844,…
biopolymer metabolic process	35 out of 148 genes, 23.6%	4754 out of 56985 genes, 8.3%	1.36e-08	0	LOC_Os07g35310, LOC_Os04g46220, LOC_Os11g17380, LOC_Os03g60080, LOC_Os01g50420, LOC_Os12g41510, LOC_Os01g01870, LOC_Os01g04800, LOC_Os07g48340, LOC_Os07g35330, LOC_Os02g43790, LOC_Os04g34270, LOC_Os12g43640, LOC_Os09g35030, LOC_Os01g50410, LOC_Os08g10080, LOC_Os09g18620, LOC_Os05g45020, LOC_Os07g39320, LOC_Os05g17604, LOC_Os05g09480, LOC_Os05g44940, LOC_Os09g19136, LOC_Os11g02240, LOC_Os01g09100,…
cellular macromolecule metabolic process	35 out of 148 genes, 23.6%	4754 out of 56985 genes, 8.3%	1.36e-08	0	LOC_Os07g35310, LOC_Os04g46220, LOC_Os11g17380, LOC_Os03g60080, LOC_Os01g50420, LOC_Os12g41510, LOC_Os01g01870, LOC_Os01g04800, LOC_Os07g48340, LOC_Os07g35330, LOC_Os02g43790, LOC_Os04g34270, LOC_Os12g43640, LOC_Os09g35030, LOC_Os01g50410, LOC_Os08g10080, LOC_Os09g18620, LOC_Os05g45020, LOC_Os07g39320, LOC_Os05g17604, LOC_Os05g09480, LOC_Os05g44940, LOC_Os09g19136, LOC_Os11g02240, LOC_Os01g09100,…
protein modification process	21 out of 148 genes, 14.2%	2176 out of 56985 genes, 3.8%	2.4e-07	0	LOC_Os12g43640, LOC_Os01g50410, LOC_Os07g35310, LOC_Os09g18620, LOC_Os05g17604, LOC_Os09g19136, LOC_Os05g44940, LOC_Os11g02240, LOC_Os11g17380, LOC_Os01g50420, LOC_Os12g41510, LOC_Os10g10030, LOC_Os02g44610, LOC_Os02g56370, LOC_Os07g48340, LOC_Os07g35330, LOC_Os09g29510, LOC_Os03g16950, LOC_Os08g10290, LOC_Os04g34270, LOC_Os03g16960
biopolymer modification	21 out of 148 genes, 14.2%	2176 out of 56985 genes, 3.8%	2.4e-07	0	LOC_Os12g43640, LOC_Os01g50410, LOC_Os07g35310, LOC_Os09g18620, LOC_Os05g17604, LOC_Os09g19136, LOC_Os05g44940, LOC_Os11g02240, LOC_Os11g17380, LOC_Os01g50420, LOC_Os12g41510, LOC_Os10g10030, LOC_Os02g44610, LOC_Os02g56370, LOC_Os07g48340, LOC_Os07g35330, LOC_Os09g29510, LOC_Os03g16950, LOC_Os08g10290, LOC_Os04g34270, LOC_Os03g16960
secondary metabolic process	14 out of 148 genes, 9.5%	1026 out of 56985 genes, 1.8%	5.45e-07	0	LOC_Os05g05670, LOC_Os03g18030, LOC_Os07g23570, LOC_Os06g19070, LOC_Os02g11640, LOC_Os06g37224, LOC_Os02g26810, LOC_Os05g05680, LOC_Os02g26770, LOC_Os11g28530, LOC_Os12g05440, LOC_Os04g10350, LOC_Os01g43844, LOC_Os05g03640
protein metabolic process	28 out of 148 genes, 18.9%	3869 out of 56985 genes, 6.8%	7.22e-07	0	LOC_Os12g43640, LOC_Os01g50410, LOC_Os01g24560, LOC_Os07g35310, LOC_Os09g18620, LOC_Os05g17604, LOC_Os09g19136, LOC_Os05g44940, LOC_Os05g09480, LOC_Os11g02240, LOC_Os11g17380, LOC_Os01g50420, LOC_Os12g41510, LOC_Os01g22670, LOC_Os01g24600, LOC_Os10g10030, LOC_Os01g24550, LOC_Os02g44610, LOC_Os02g56370, LOC_Os03g20290, LOC_Os07g48340, LOC_Os07g35330, LOC_Os09g29510, LOC_Os08g10290, LOC_Os03g16950,…
cellular protein metabolic process	22 out of 148 genes, 14.9%	2701 out of 56985 genes, 4.7%	2.03e-06	0	LOC_Os12g43640, LOC_Os01g50410, LOC_Os07g35310, LOC_Os09g18620, LOC_Os05g17604, LOC_Os09g19136, LOC_Os05g44940, LOC_Os05g09480, LOC_Os11g02240, LOC_Os11g17380, LOC_Os01g50420, LOC_Os12g41510, LOC_Os10g10030, LOC_Os02g44610, LOC_Os02g56370, LOC_Os07g48340, LOC_Os07g35330, LOC_Os09g29510, LOC_Os03g16950, LOC_Os08g10290, LOC_Os04g34270, LOC_Os03g16960
response to extracellular stimulus	6 out of 148 genes, 4.1%	146 out of 56985 genes, 0.3%	2.49e-06	0	LOC_Os05g05670, LOC_Os05g05680, LOC_Os03g18030, LOC_Os04g10350, LOC_Os05g03640, LOC_Os01g59840
cellular amino acid and derivative metabolic process	13 out of 148 genes, 8.8%	1153 out of 56985 genes, 2.0%	1.09e-05	0	LOC_Os05g05670, LOC_Os03g18030, LOC_Os07g23570, LOC_Os06g19070, LOC_Os02g11640, LOC_Os06g37224, LOC_Os02g26810, LOC_Os05g05680, LOC_Os02g26770, LOC_Os12g05440, LOC_Os04g10350, LOC_Os01g43844, LOC_Os05g03640
response to biotic stimulus	16 out of 148 genes, 10.8%	2019 out of 56985 genes, 3.5%	7.76e-05	0	LOC_Os12g43640, LOC_Os06g32990, LOC_Os04g55740, LOC_Os03g49260, LOC_Os05g17604, LOC_Os01g59840, LOC_Os01g65830, LOC_Os05g39540, LOC_Os02g14430, LOC_Os06g48010, LOC_Os04g59190, LOC_Os03g25320, LOC_Os03g16950, LOC_Os06g33080, LOC_Os11g15040, LOC_Os03g16960
carbohydrate metabolic process	8 out of 148 genes, 5.4%	666 out of 56985 genes, 1.2%	0.00037	0	LOC_Os11g38440, LOC_Os06g19070, LOC_Os09g20390, LOC_Os06g37224, LOC_Os02g26810, LOC_Os02g26770, LOC_Os12g05440, LOC_Os05g03640
transcription	14 out of 148 genes, 9.5%	1869 out of 56985 genes, 3.3%	0.00039	0	LOC_Os09g35030, LOC_Os01g01870, LOC_Os01g04800, LOC_Os07g48260, LOC_Os08g10080, LOC_Os05g45020, LOC_Os08g06120, LOC_Os07g39320, LOC_Os04g46220, LOC_Os09g16510, LOC_Os05g09480, LOC_Os01g09100, LOC_Os02g43790, LOC_Os03g60080
post-embryonic development	8 out of 148 genes, 5.4%	789 out of 56985 genes, 1.4%	0.00112	0.00182	LOC_Os05g05670, LOC_Os03g18030, LOC_Os07g46852, LOC_Os05g17604, LOC_Os05g05680, LOC_Os04g10350, LOC_Os07g49120, LOC_Os05g03640
nucleobase, nucleoside, nucleotide and nucleic acid metabolic process	17 out of 148 genes, 11.5%	2906 out of 56985 genes, 5.1%	0.0015	0.00353	LOC_Os09g35030, LOC_Os01g50410, LOC_Os08g10080, LOC_Os05g45020, LOC_Os07g39320, LOC_Os04g46220, LOC_Os05g09480, LOC_Os11g02240, LOC_Os01g09100, LOC_Os01g50420, LOC_Os03g60080, LOC_Os01g01870, LOC_Os01g04800, LOC_Os07g48260, LOC_Os08g06120, LOC_Os09g16510, LOC_Os02g43790
cellular biopolymer metabolic process	17 out of 148 genes, 11.5%	2931 out of 56985 genes, 5.1%	0.00165	0.00343	LOC_Os09g35030, LOC_Os01g50410, LOC_Os08g10080, LOC_Os05g45020, LOC_Os07g39320, LOC_Os04g46220, LOC_Os05g09480, LOC_Os11g02240, LOC_Os01g09100, LOC_Os01g50420, LOC_Os03g60080, LOC_Os01g01870, LOC_Os01g04800, LOC_Os07g48260, LOC_Os08g06120, LOC_Os09g16510, LOC_Os02g43790
cell differentiation	7 out of 148 genes, 4.7%	746 out of 56985 genes, 1.3%	0.00349	0.00778	LOC_Os12g43640, LOC_Os05g44940, LOC_Os07g35330, LOC_Os02g11070, LOC_Os09g29510, LOC_Os08g10290, LOC_Os05g17604
cellular developmental process	7 out of 148 genes, 4.7%	746 out of 56985 genes, 1.3%	0.00349	0.00757	LOC_Os12g43640, LOC_Os05g44940, LOC_Os07g35330, LOC_Os02g11070, LOC_Os09g29510, LOC_Os08g10290, LOC_Os05g17604
macromolecule biosynthetic process	14 out of 148 genes, 9.5%	2394 out of 56985 genes, 4.2%	0.00395	0.00842	LOC_Os09g35030, LOC_Os01g01870, LOC_Os01g04800, LOC_Os07g48260, LOC_Os08g10080, LOC_Os05g45020, LOC_Os08g06120, LOC_Os07g39320, LOC_Os04g46220, LOC_Os09g16510, LOC_Os05g09480, LOC_Os01g09100, LOC_Os02g43790, LOC_Os03g60080
gene expression	14 out of 148 genes, 9.5%	2394 out of 56985 genes, 4.2%	0.00395	0.00821	LOC_Os09g35030, LOC_Os01g01870, LOC_Os01g04800, LOC_Os07g48260, LOC_Os08g10080, LOC_Os05g45020, LOC_Os08g06120, LOC_Os07g39320, LOC_Os04g46220, LOC_Os09g16510, LOC_Os05g09480, LOC_Os01g09100, LOC_Os02g43790, LOC_Os03g60080
cellular macromolecule biosynthetic process	14 out of 148 genes, 9.5%	2394 out of 56985 genes, 4.2%	0.00395	0.008	LOC_Os09g35030, LOC_Os01g01870, LOC_Os01g04800, LOC_Os07g48260, LOC_Os08g10080, LOC_Os05g45020, LOC_Os08g06120, LOC_Os07g39320, LOC_Os04g46220, LOC_Os09g16510, LOC_Os05g09480, LOC_Os01g09100, LOC_Os02g43790, LOC_Os03g60080
cellular biopolymer biosynthetic process	14 out of 148 genes, 9.5%	2394 out of 56985 genes, 4.2%	0.00395	0.0078	LOC_Os09g35030, LOC_Os01g01870, LOC_Os01g04800, LOC_Os07g48260, LOC_Os08g10080, LOC_Os05g45020, LOC_Os08g06120, LOC_Os07g39320, LOC_Os04g46220, LOC_Os09g16510, LOC_Os05g09480, LOC_Os01g09100, LOC_Os02g43790, LOC_Os03g60080
biopolymer biosynthetic process	14 out of 148 genes, 9.5%	2394 out of 56985 genes, 4.2%	0.00395	0.00762	LOC_Os09g35030, LOC_Os01g01870, LOC_Os01g04800, LOC_Os07g48260, LOC_Os08g10080, LOC_Os05g45020, LOC_Os08g06120, LOC_Os07g39320, LOC_Os04g46220, LOC_Os09g16510, LOC_Os05g09480, LOC_Os01g09100, LOC_Os02g43790, LOC_Os03g60080
cellular biosynthetic process	14 out of 148 genes, 9.5%	2394 out of 56985 genes, 4.2%	0.00395	0.00744	LOC_Os09g35030, LOC_Os01g01870, LOC_Os01g04800, LOC_Os07g48260, LOC_Os08g10080, LOC_Os05g45020, LOC_Os08g06120, LOC_Os07g39320, LOC_Os04g46220, LOC_Os09g16510, LOC_Os05g09480, LOC_Os01g09100, LOC_Os02g43790, LOC_Os03g60080

## Sheet: Azu-NIL
NIL Azu[IR64] down-regulated genes
Terms from the Process Ontology with p-value <= 0.01
Gene Ontology term	Cluster frequency	Genome frequency of use	Raw P-value	Corrected P-value	Genes annotated to the term
response to stimulus	24 out of 36 genes, 66.7%	6182 out of 56985 genes, 10.8%	2.28e-15	0	LOC_Os09g35030, LOC_Os01g24560, LOC_Os07g35310, LOC_Os07g23570, LOC_Os04g46220, LOC_Os03g49260, LOC_Os11g33270, LOC_Os10g02040, LOC_Os05g44940, LOC_Os01g65830, LOC_Os01g24600, LOC_Os02g39620, LOC_Os10g31690, LOC_Os01g24550, LOC_Os07g48030, LOC_Os10g31560, LOC_Os06g19070, LOC_Os02g41680, LOC_Os04g44354, LOC_Os07g35330, LOC_Os11g15040, LOC_Os08g10290, LOC_Os03g16950, LOC_Os01g24570
response to stress	14 out of 36 genes, 38.9%	2516 out of 56985 genes, 4.4%	1.56e-10	0	LOC_Os10g31690, LOC_Os09g35030, LOC_Os01g24550, LOC_Os01g24560, LOC_Os10g31560, LOC_Os04g46220, LOC_Os03g49260, LOC_Os11g33270, LOC_Os02g41680, LOC_Os01g65830, LOC_Os11g15040, LOC_Os01g24600, LOC_Os01g24570, LOC_Os02g39620
response to abiotic stimulus	13 out of 36 genes, 36.1%	2308 out of 56985 genes, 4.1%	7.35e-10	0	LOC_Os10g31690, LOC_Os09g35030, LOC_Os01g24550, LOC_Os01g24560, LOC_Os10g31560, LOC_Os07g23570, LOC_Os06g19070, LOC_Os04g46220, LOC_Os03g49260, LOC_Os11g33270, LOC_Os04g44354, LOC_Os01g24600, LOC_Os01g24570
primary metabolic process	20 out of 36 genes, 55.6%	8150 out of 56985 genes, 14.3%	8.93e-09	0	LOC_Os09g35030, LOC_Os01g24560, LOC_Os07g35310, LOC_Os07g23570, LOC_Os07g34440, LOC_Os04g46220, LOC_Os03g49260, LOC_Os05g44940, LOC_Os01g65830, LOC_Os01g24600, LOC_Os10g31690, LOC_Os01g24550, LOC_Os10g31560, LOC_Os06g19070, LOC_Os04g44354, LOC_Os07g35330, LOC_Os11g15040, LOC_Os03g16950, LOC_Os08g10290, LOC_Os01g24570
metabolic process	21 out of 36 genes, 58.3%	9177 out of 56985 genes, 16.1%	1e-08	0	LOC_Os09g35030, LOC_Os01g24560, LOC_Os07g35310, LOC_Os07g23570, LOC_Os07g34440, LOC_Os04g46220, LOC_Os03g49260, LOC_Os05g44940, LOC_Os01g65830, LOC_Os01g24600, LOC_Os10g31690, LOC_Os01g24550, LOC_Os10g31560, LOC_Os06g19070, LOC_Os02g41680, LOC_Os04g44354, LOC_Os07g35330, LOC_Os11g15040, LOC_Os08g10290, LOC_Os03g16950, LOC_Os01g24570
cellular process	21 out of 36 genes, 58.3%	9610 out of 56985 genes, 16.9%	2.32e-08	0	LOC_Os09g35030, LOC_Os01g24560, LOC_Os07g35310, LOC_Os07g23570, LOC_Os04g46220, LOC_Os03g49260, LOC_Os11g33270, LOC_Os05g44940, LOC_Os01g65830, LOC_Os01g24600, LOC_Os10g31690, LOC_Os01g24550, LOC_Os10g31560, LOC_Os06g19070, LOC_Os02g41680, LOC_Os04g44354, LOC_Os07g35330, LOC_Os11g15040, LOC_Os03g16950, LOC_Os08g10290, LOC_Os01g24570
response to endogenous stimulus	14 out of 36 genes, 38.9%	3963 out of 56985 genes, 7.0%	5.3e-08	0	LOC_Os09g35030, LOC_Os07g48030, LOC_Os07g35310, LOC_Os07g23570, LOC_Os06g19070, LOC_Os04g46220, LOC_Os03g49260, LOC_Os11g33270, LOC_Os10g02040, LOC_Os05g44940, LOC_Os07g35330, LOC_Os11g15040, LOC_Os08g10290, LOC_Os03g16950
lipid metabolic process	8 out of 36 genes, 22.2%	1005 out of 56985 genes, 1.8%	1.77e-07	0	LOC_Os10g31690, LOC_Os10g31560, LOC_Os07g23570, LOC_Os07g34440, LOC_Os06g19070, LOC_Os03g49260, LOC_Os01g65830, LOC_Os11g15040
developmental process	10 out of 36 genes, 27.8%	1915 out of 56985 genes, 3.4%	2.05e-07	0	LOC_Os09g35030, LOC_Os01g24550, LOC_Os01g24560, LOC_Os04g46220, LOC_Os11g33270, LOC_Os05g44940, LOC_Os07g35330, LOC_Os08g10290, LOC_Os01g24600, LOC_Os01g24570
cell communication	12 out of 36 genes, 33.3%	3155 out of 56985 genes, 5.5%	2.91e-07	0	LOC_Os10g31690, LOC_Os09g35030, LOC_Os07g35310, LOC_Os10g31560, LOC_Os07g23570, LOC_Os06g19070, LOC_Os04g46220, LOC_Os11g33270, LOC_Os05g44940, LOC_Os07g35330, LOC_Os11g15040, LOC_Os08g10290
signal transduction	10 out of 36 genes, 27.8%	3075 out of 56985 genes, 5.4%	1.43e-05	0	LOC_Os09g35030, LOC_Os07g35310, LOC_Os07g23570, LOC_Os06g19070, LOC_Os04g46220, LOC_Os11g33270, LOC_Os05g44940, LOC_Os07g35330, LOC_Os11g15040, LOC_Os08g10290
regulation of cellular process	10 out of 36 genes, 27.8%	3075 out of 56985 genes, 5.4%	1.43e-05	0	LOC_Os09g35030, LOC_Os07g35310, LOC_Os07g23570, LOC_Os06g19070, LOC_Os04g46220, LOC_Os11g33270, LOC_Os05g44940, LOC_Os07g35330, LOC_Os11g15040, LOC_Os08g10290
regulation of biological process	10 out of 36 genes, 27.8%	3091 out of 56985 genes, 5.4%	1.5e-05	0	LOC_Os09g35030, LOC_Os07g35310, LOC_Os07g23570, LOC_Os06g19070, LOC_Os04g46220, LOC_Os11g33270, LOC_Os05g44940, LOC_Os07g35330, LOC_Os11g15040, LOC_Os08g10290
biological regulation	10 out of 36 genes, 27.8%	3269 out of 56985 genes, 5.7%	2.43e-05	0	LOC_Os09g35030, LOC_Os07g35310, LOC_Os07g23570, LOC_Os06g19070, LOC_Os04g46220, LOC_Os11g33270, LOC_Os05g44940, LOC_Os07g35330, LOC_Os11g15040, LOC_Os08g10290
multicellular organismal development	7 out of 36 genes, 19.4%	1469 out of 56985 genes, 2.6%	3.23e-05	0	LOC_Os11g33270, LOC_Os09g35030, LOC_Os01g24550, LOC_Os01g24560, LOC_Os04g46220, LOC_Os01g24600, LOC_Os01g24570
multicellular organismal process	7 out of 36 genes, 19.4%	1473 out of 56985 genes, 2.6%	3.29e-05	0	LOC_Os11g33270, LOC_Os09g35030, LOC_Os01g24550, LOC_Os01g24560, LOC_Os04g46220, LOC_Os01g24600, LOC_Os01g24570
protein metabolic process	9 out of 36 genes, 25.0%	3869 out of 56985 genes, 6.8%	0.00053	0	LOC_Os01g24550, LOC_Os01g24560, LOC_Os07g35310, LOC_Os05g44940, LOC_Os07g35330, LOC_Os08g10290, LOC_Os03g16950, LOC_Os01g24600, LOC_Os01g24570
macromolecule metabolic process	11 out of 36 genes, 30.6%	5877 out of 56985 genes, 10.3%	0.00071	0	LOC_Os09g35030, LOC_Os01g24550, LOC_Os01g24560, LOC_Os07g35310, LOC_Os04g46220, LOC_Os05g44940, LOC_Os07g35330, LOC_Os08g10290, LOC_Os03g16950, LOC_Os01g24600, LOC_Os01g24570
pollen-pistil interaction	2 out of 36 genes, 5.6%	83 out of 56985 genes, 0.1%	0.00127	0	LOC_Os10g31690, LOC_Os10g31560
response to biotic stimulus	6 out of 36 genes, 16.7%	2019 out of 56985 genes, 3.5%	0.00153	0.001	LOC_Os10g02040, LOC_Os07g48030, LOC_Os01g65830, LOC_Os11g15040, LOC_Os03g16950, LOC_Os03g49260
response to external stimulus	4 out of 36 genes, 11.1%	797 out of 56985 genes, 1.4%	0.00156	0.00095	LOC_Os02g41680, LOC_Os01g65830, LOC_Os11g15040, LOC_Os03g49260
pollination	2 out of 36 genes, 5.6%	122 out of 56985 genes, 0.2%	0.00273	0.00182	LOC_Os10g31690, LOC_Os10g31560
multi-organism process	2 out of 36 genes, 5.6%	122 out of 56985 genes, 0.2%	0.00273	0.00174	LOC_Os10g31690, LOC_Os10g31560
biosynthetic process	8 out of 36 genes, 22.2%	4164 out of 56985 genes, 7.3%	0.00383	0.00167	LOC_Os09g35030, LOC_Os07g23570, LOC_Os06g19070, LOC_Os04g46220, LOC_Os03g49260, LOC_Os04g44354, LOC_Os01g65830, LOC_Os11g15040
cellular metabolic process	10 out of 36 genes, 27.8%	6347 out of 56985 genes, 11.1%	0.00482	0.0016	LOC_Os09g35030, LOC_Os07g35310, LOC_Os07g23570, LOC_Os06g19070, LOC_Os04g46220, LOC_Os05g44940, LOC_Os04g44354, LOC_Os07g35330, LOC_Os08g10290, LOC_Os03g16950

## Sheet: IR64
IR64 down-regulated genes
Terms from the Process Ontology with p-value <= 0.01
Gene Ontology term	Cluster frequency	Genome frequency of use	Raw P-value	Corrected P-value	Genes annotated to the term
response to stimulus	19 out of 35 genes, 54.3%	6182 out of 56985 genes, 10.8%	3.29e-10	0	LOC_Os01g51360, LOC_Os02g20360, LOC_Os05g44940, LOC_Os01g65830, LOC_Os10g10540, LOC_Os01g24600, LOC_Os01g70970, LOC_Os02g39620, LOC_Os01g24550, LOC_Os05g39540, LOC_Os07g48030, LOC_Os01g38840, LOC_Os02g18410, LOC_Os12g06660, LOC_Os03g22010, LOC_Os11g15040, LOC_Os01g15810, LOC_Os03g16950, LOC_Os01g24570
response to stress	9 out of 35 genes, 25.7%	2516 out of 56985 genes, 4.4%	1.56e-05	0	LOC_Os01g24550, LOC_Os02g18410, LOC_Os01g51360, LOC_Os02g20360, LOC_Os01g65830, LOC_Os11g15040, LOC_Os01g24600, LOC_Os01g24570, LOC_Os02g39620
response to endogenous stimulus	11 out of 35 genes, 31.4%	3963 out of 56985 genes, 7.0%	1.58e-05	0	LOC_Os07g48030, LOC_Os01g38840, LOC_Os12g06660, LOC_Os02g20360, LOC_Os03g22010, LOC_Os05g44940, LOC_Os11g15040, LOC_Os10g10540, LOC_Os01g15810, LOC_Os03g16950, LOC_Os01g70970
response to biotic stimulus	8 out of 35 genes, 22.9%	2019 out of 56985 genes, 3.5%	2.44e-05	0	LOC_Os05g39540, LOC_Os07g48030, LOC_Os01g51360, LOC_Os03g22010, LOC_Os01g65830, LOC_Os01g15810, LOC_Os03g16950, LOC_Os11g15040
cellular process	15 out of 35 genes, 42.9%	9610 out of 56985 genes, 16.9%	0.00027	0	LOC_Os01g24550, LOC_Os11g36890, LOC_Os05g39540, LOC_Os01g51360, LOC_Os01g38840, LOC_Os02g20360, LOC_Os05g44940, LOC_Os01g65830, LOC_Os05g31830, LOC_Os11g15040, LOC_Os10g10540, LOC_Os03g16950, LOC_Os01g24600, LOC_Os01g70970, LOC_Os01g24570
protein metabolic process	9 out of 35 genes, 25.7%	3869 out of 56985 genes, 6.8%	0.00042	0	LOC_Os01g24550, LOC_Os01g38840, LOC_Os05g44940, LOC_Os05g31830, LOC_Os10g10540, LOC_Os03g16950, LOC_Os01g24600, LOC_Os01g70970, LOC_Os01g24570
primary metabolic process	13 out of 35 genes, 37.1%	8150 out of 56985 genes, 14.3%	0.00069	0	LOC_Os01g24550, LOC_Os01g51360, LOC_Os01g38840, LOC_Os02g20360, LOC_Os05g44940, LOC_Os01g65830, LOC_Os05g31830, LOC_Os11g15040, LOC_Os10g10540, LOC_Os03g16950, LOC_Os01g24600, LOC_Os01g70970, LOC_Os01g24570
response to external stimulus	4 out of 35 genes, 11.4%	797 out of 56985 genes, 1.4%	0.0014	0	LOC_Os01g65830, LOC_Os01g51360, LOC_Os11g15040, LOC_Os02g20360
metabolic process	13 out of 35 genes, 37.1%	9177 out of 56985 genes, 16.1%	0.00213	0.00222	LOC_Os01g24550, LOC_Os01g51360, LOC_Os01g38840, LOC_Os02g20360, LOC_Os05g44940, LOC_Os01g65830, LOC_Os05g31830, LOC_Os11g15040, LOC_Os10g10540, LOC_Os03g16950, LOC_Os01g24600, LOC_Os01g70970, LOC_Os01g24570

## Sheet: IR64-NIL
NIL IR64[Azu] down-regulated genes
Terms from the Process Ontology with p-value <= 0.01
Gene Ontology term	Cluster frequency	Genome frequency of use	Raw P-value	Corrected P-value	Genes annotated to the term
response to stimulus	63 out of 163 genes, 38.7%	6182 out of 56985 genes, 10.8%	1.93e-20	0	LOC_Os01g24560, LOC_Os06g22919, LOC_Os07g49400, LOC_Os04g41400, LOC_Os01g61940, LOC_Os03g56944, LOC_Os05g04440, LOC_Os01g50420, LOC_Os12g41510, LOC_Os02g17900, LOC_Os01g24600, LOC_Os02g39620, LOC_Os09g35010, LOC_Os05g39540, LOC_Os01g62130, LOC_Os02g36440, LOC_Os09g35020, LOC_Os07g48030, LOC_Os08g36920, LOC_Os05g44990, LOC_Os12g06660, LOC_Os07g32010, LOC_Os06g37010, LOC_Os03g22010, LOC_Os07g46860,…
response to endogenous stimulus	46 out of 163 genes, 28.2%	3963 out of 56985 genes, 7.0%	1.15e-16	0	LOC_Os06g22919, LOC_Os04g41400, LOC_Os03g56944, LOC_Os05g04440, LOC_Os01g50420, LOC_Os12g41510, LOC_Os02g17900, LOC_Os09g35010, LOC_Os01g62130, LOC_Os09g35020, LOC_Os07g48030, LOC_Os08g36920, LOC_Os05g44990, LOC_Os12g06660, LOC_Os03g22010, LOC_Os07g46860, LOC_Os02g43790, LOC_Os06g33080, LOC_Os09g35030, LOC_Os09g19140, LOC_Os01g09700, LOC_Os01g50410, LOC_Os07g48020, LOC_Os06g33100, LOC_Os07g01420,…
developmental process	29 out of 163 genes, 17.8%	1915 out of 56985 genes, 3.4%	2.19e-13	0	LOC_Os09g35030, LOC_Os09g19140, LOC_Os05g30350, LOC_Os01g24560, LOC_Os11g42989, LOC_Os08g10080, LOC_Os06g22919, LOC_Os07g46852, LOC_Os09g28440, LOC_Os05g17604, LOC_Os05g44940, LOC_Os03g12030, LOC_Os03g14170, LOC_Os02g11070, LOC_Os02g41510, LOC_Os07g49120, LOC_Os01g24600, LOC_Os02g17900, LOC_Os09g35010, LOC_Os01g24550, LOC_Os09g35020, LOC_Os08g36920, LOC_Os02g02370, LOC_Os05g44990, LOC_Os09g11480,…
response to stress	30 out of 163 genes, 18.4%	2516 out of 56985 genes, 4.4%	3.12e-11	0	LOC_Os09g35030, LOC_Os05g30350, LOC_Os01g50410, LOC_Os01g24560, LOC_Os01g09700, LOC_Os06g22919, LOC_Os07g49400, LOC_Os04g41400, LOC_Os09g28440, LOC_Os02g20360, LOC_Os04g50940, LOC_Os02g41510, LOC_Os01g50420, LOC_Os01g65830, LOC_Os02g17900, LOC_Os01g24600, LOC_Os02g39620, LOC_Os09g35010, LOC_Os01g24550, LOC_Os09g35020, LOC_Os08g36920, LOC_Os02g02370, LOC_Os02g18410, LOC_Os10g31560, LOC_Os04g54310,…
multicellular organismal development	22 out of 163 genes, 13.5%	1469 out of 56985 genes, 2.6%	2.82e-10	0	LOC_Os09g35030, LOC_Os05g30350, LOC_Os01g24560, LOC_Os11g42989, LOC_Os08g10080, LOC_Os06g22919, LOC_Os07g46852, LOC_Os09g28440, LOC_Os05g17604, LOC_Os02g41510, LOC_Os07g49120, LOC_Os01g24600, LOC_Os02g17900, LOC_Os09g35010, LOC_Os01g24550, LOC_Os09g35020, LOC_Os02g02370, LOC_Os08g36920, LOC_Os09g11480, LOC_Os07g46860, LOC_Os02g43790, LOC_Os11g43049
multicellular organismal process	22 out of 163 genes, 13.5%	1473 out of 56985 genes, 2.6%	2.97e-10	0	LOC_Os09g35030, LOC_Os05g30350, LOC_Os01g24560, LOC_Os11g42989, LOC_Os08g10080, LOC_Os06g22919, LOC_Os07g46852, LOC_Os09g28440, LOC_Os05g17604, LOC_Os02g41510, LOC_Os07g49120, LOC_Os01g24600, LOC_Os02g17900, LOC_Os09g35010, LOC_Os01g24550, LOC_Os09g35020, LOC_Os02g02370, LOC_Os08g36920, LOC_Os09g11480, LOC_Os07g46860, LOC_Os02g43790, LOC_Os11g43049
biological regulation	32 out of 163 genes, 19.6%	3269 out of 56985 genes, 5.7%	8.97e-10	0	LOC_Os06g22919, LOC_Os11g44560, LOC_Os01g50420, LOC_Os12g41510, LOC_Os02g17900, LOC_Os09g35010, LOC_Os05g39540, LOC_Os09g35020, LOC_Os03g01270, LOC_Os08g36920, LOC_Os05g44990, LOC_Os06g37010, LOC_Os07g46860, LOC_Os02g43790, LOC_Os09g19140, LOC_Os09g35030, LOC_Os01g50410, LOC_Os07g46852, LOC_Os05g17604, LOC_Os09g28440, LOC_Os05g44940, LOC_Os02g41510, LOC_Os07g44110, LOC_Os07g49120, LOC_Os02g02370,…
cellular process	59 out of 163 genes, 36.2%	9610 out of 56985 genes, 16.9%	2.26e-09	0	LOC_Os01g24560, LOC_Os06g22919, LOC_Os07g49400, LOC_Os11g44560, LOC_Os06g44010, LOC_Os04g23550, LOC_Os11g42550, LOC_Os03g14170, LOC_Os01g50420, LOC_Os12g41510, LOC_Os02g17900, LOC_Os01g24600, LOC_Os09g35010, LOC_Os03g16350, LOC_Os05g39540, LOC_Os01g62130, LOC_Os09g35020, LOC_Os03g01270, LOC_Os08g36920, LOC_Os05g44990, LOC_Os07g32010, LOC_Os06g37010, LOC_Os01g72370, LOC_Os07g46860, LOC_Os03g31750,…
response to abiotic stimulus	26 out of 163 genes, 16.0%	2308 out of 56985 genes, 4.1%	2.5e-09	0	LOC_Os09g35030, LOC_Os01g50410, LOC_Os01g24560, LOC_Os06g22919, LOC_Os09g28440, LOC_Os05g17604, LOC_Os02g41510, LOC_Os01g50420, LOC_Os07g44110, LOC_Os01g24600, LOC_Os02g17900, LOC_Os09g35010, LOC_Os01g24550, LOC_Os09g35020, LOC_Os08g36920, LOC_Os02g02370, LOC_Os02g18410, LOC_Os10g31560, LOC_Os03g15960, LOC_Os09g11480, LOC_Os07g32010, LOC_Os06g19070, LOC_Os02g26810, LOC_Os02g43790, LOC_Os04g10160,…
cell communication	30 out of 163 genes, 18.4%	3155 out of 56985 genes, 5.5%	6.39e-09	0	LOC_Os09g35030, LOC_Os09g19140, LOC_Os01g50410, LOC_Os06g22919, LOC_Os11g44560, LOC_Os07g46852, LOC_Os09g28440, LOC_Os05g17604, LOC_Os05g44940, LOC_Os01g50420, LOC_Os02g41510, LOC_Os12g41510, LOC_Os07g49120, LOC_Os07g44110, LOC_Os02g17900, LOC_Os09g35010, LOC_Os09g35020, LOC_Os08g36920, LOC_Os02g02370, LOC_Os10g31560, LOC_Os05g44990, LOC_Os09g11480, LOC_Os06g19070, LOC_Os04g05470, LOC_Os07g46860,…
signal transduction	29 out of 163 genes, 17.8%	3075 out of 56985 genes, 5.4%	1.42e-08	0	LOC_Os09g35030, LOC_Os09g19140, LOC_Os01g50410, LOC_Os06g22919, LOC_Os11g44560, LOC_Os07g46852, LOC_Os09g28440, LOC_Os05g17604, LOC_Os05g44940, LOC_Os01g50420, LOC_Os02g41510, LOC_Os12g41510, LOC_Os07g49120, LOC_Os07g44110, LOC_Os02g17900, LOC_Os09g35010, LOC_Os09g35020, LOC_Os08g36920, LOC_Os02g02370, LOC_Os05g44990, LOC_Os09g11480, LOC_Os06g19070, LOC_Os04g05470, LOC_Os07g46860, LOC_Os02g26810,…
regulation of cellular process	29 out of 163 genes, 17.8%	3075 out of 56985 genes, 5.4%	1.42e-08	0	LOC_Os09g35030, LOC_Os09g19140, LOC_Os01g50410, LOC_Os06g22919, LOC_Os11g44560, LOC_Os07g46852, LOC_Os09g28440, LOC_Os05g17604, LOC_Os05g44940, LOC_Os01g50420, LOC_Os02g41510, LOC_Os12g41510, LOC_Os07g49120, LOC_Os07g44110, LOC_Os02g17900, LOC_Os09g35010, LOC_Os09g35020, LOC_Os08g36920, LOC_Os02g02370, LOC_Os05g44990, LOC_Os09g11480, LOC_Os06g19070, LOC_Os04g05470, LOC_Os07g46860, LOC_Os02g26810,…
regulation of biological process	29 out of 163 genes, 17.8%	3091 out of 56985 genes, 5.4%	1.59e-08	0	LOC_Os09g35030, LOC_Os09g19140, LOC_Os01g50410, LOC_Os06g22919, LOC_Os11g44560, LOC_Os07g46852, LOC_Os09g28440, LOC_Os05g17604, LOC_Os05g44940, LOC_Os01g50420, LOC_Os02g41510, LOC_Os12g41510, LOC_Os07g49120, LOC_Os07g44110, LOC_Os02g17900, LOC_Os09g35010, LOC_Os09g35020, LOC_Os08g36920, LOC_Os02g02370, LOC_Os05g44990, LOC_Os09g11480, LOC_Os06g19070, LOC_Os04g05470, LOC_Os07g46860, LOC_Os02g26810,…
response to biotic stimulus	23 out of 163 genes, 14.1%	2019 out of 56985 genes, 3.5%	1.87e-08	0	LOC_Os05g30350, LOC_Os07g48020, LOC_Os06g33100, LOC_Os07g01420, LOC_Os07g49400, LOC_Os04g41400, LOC_Os05g17604, LOC_Os01g61940, LOC_Os10g02040, LOC_Os04g50940, LOC_Os05g04440, LOC_Os01g65830, LOC_Os02g41510, LOC_Os07g47990, LOC_Os02g36440, LOC_Os05g39540, LOC_Os07g48030, LOC_Os02g02370, LOC_Os06g37010, LOC_Os03g22010, LOC_Os11g15040, LOC_Os03g16950, LOC_Os06g33080
metabolic process	55 out of 163 genes, 33.7%	9177 out of 56985 genes, 16.1%	2.48e-08	0	LOC_Os01g24560, LOC_Os07g49400, LOC_Os11g44560, LOC_Os06g44010, LOC_Os04g23550, LOC_Os11g42550, LOC_Os03g14170, LOC_Os01g50420, LOC_Os12g41510, LOC_Os01g24600, LOC_Os09g35010, LOC_Os05g50260, LOC_Os03g16350, LOC_Os01g62130, LOC_Os09g35020, LOC_Os08g36920, LOC_Os05g44990, LOC_Os07g32010, LOC_Os01g72370, LOC_Os07g46860, LOC_Os03g31750, LOC_Os02g43790, LOC_Os09g35030, LOC_Os09g19140, LOC_Os05g45230,…
primary metabolic process	48 out of 163 genes, 29.4%	8150 out of 56985 genes, 14.3%	4.84e-07	0	LOC_Os01g24560, LOC_Os11g44560, LOC_Os06g44010, LOC_Os04g23550, LOC_Os11g42550, LOC_Os03g14170, LOC_Os01g50420, LOC_Os12g41510, LOC_Os01g24600, LOC_Os09g35010, LOC_Os05g50260, LOC_Os03g16350, LOC_Os01g62130, LOC_Os09g35020, LOC_Os08g36920, LOC_Os05g44990, LOC_Os07g32010, LOC_Os01g72370, LOC_Os02g43790, LOC_Os09g35030, LOC_Os09g19140, LOC_Os05g45230, LOC_Os01g09700, LOC_Os01g50410, LOC_Os08g10080,…
biosynthetic process	29 out of 163 genes, 17.8%	4164 out of 56985 genes, 7.3%	7.18e-06	0	LOC_Os09g35030, LOC_Os05g45230, LOC_Os01g09700, LOC_Os08g10080, LOC_Os06g44010, LOC_Os04g23550, LOC_Os11g42550, LOC_Os09g28440, LOC_Os02g20360, LOC_Os03g12030, LOC_Os03g14170, LOC_Os02g41510, LOC_Os01g65830, LOC_Os02g11070, LOC_Os07g44110, LOC_Os09g35010, LOC_Os03g16350, LOC_Os01g62130, LOC_Os09g35020, LOC_Os08g36920, LOC_Os02g02370, LOC_Os09g11480, LOC_Os07g32010, LOC_Os06g19070, LOC_Os01g72370,…
transport	15 out of 163 genes, 9.2%	1451 out of 56985 genes, 2.5%	2.03e-05	0	LOC_Os04g46810, LOC_Os05g39540, LOC_Os11g42989, LOC_Os02g44310, LOC_Os08g42170, LOC_Os06g37010, LOC_Os04g41400, LOC_Os10g40480, LOC_Os03g56944, LOC_Os04g50940, LOC_Os09g26900, LOC_Os05g35050, LOC_Os10g40430, LOC_Os11g43049, LOC_Os04g46820
localization	15 out of 163 genes, 9.2%	1451 out of 56985 genes, 2.5%	2.03e-05	0	LOC_Os04g46810, LOC_Os05g39540, LOC_Os11g42989, LOC_Os02g44310, LOC_Os08g42170, LOC_Os06g37010, LOC_Os04g41400, LOC_Os10g40480, LOC_Os03g56944, LOC_Os04g50940, LOC_Os09g26900, LOC_Os05g35050, LOC_Os10g40430, LOC_Os11g43049, LOC_Os04g46820
establishment of localization	15 out of 163 genes, 9.2%	1451 out of 56985 genes, 2.5%	2.03e-05	0	LOC_Os04g46810, LOC_Os05g39540, LOC_Os11g42989, LOC_Os02g44310, LOC_Os08g42170, LOC_Os06g37010, LOC_Os04g41400, LOC_Os10g40480, LOC_Os03g56944, LOC_Os04g50940, LOC_Os09g26900, LOC_Os05g35050, LOC_Os10g40430, LOC_Os11g43049, LOC_Os04g46820
cellular metabolic process	36 out of 163 genes, 22.1%	6347 out of 56985 genes, 11.1%	4.45e-05	0	LOC_Os11g44560, LOC_Os06g44010, LOC_Os04g23550, LOC_Os11g42550, LOC_Os01g50420, LOC_Os12g41510, LOC_Os09g35010, LOC_Os03g16350, LOC_Os01g62130, LOC_Os09g35020, LOC_Os08g36920, LOC_Os05g44990, LOC_Os07g32010, LOC_Os01g72370, LOC_Os02g43790, LOC_Os05g45230, LOC_Os09g19140, LOC_Os09g35030, LOC_Os01g09700, LOC_Os01g50410, LOC_Os08g10080, LOC_Os02g20360, LOC_Os05g17604, LOC_Os09g28440, LOC_Os05g44940,…
transcription	16 out of 163 genes, 9.8%	1869 out of 56985 genes, 3.3%	0.0001	0	LOC_Os09g35030, LOC_Os05g45230, LOC_Os08g10080, LOC_Os06g44010, LOC_Os04g23550, LOC_Os09g28440, LOC_Os02g41510, LOC_Os03g16350, LOC_Os09g35010, LOC_Os01g62130, LOC_Os09g35020, LOC_Os02g02370, LOC_Os08g36920, LOC_Os09g11480, LOC_Os01g72370, LOC_Os02g43790
response to external stimulus	10 out of 163 genes, 6.1%	797 out of 56985 genes, 1.4%	0.0001	0	LOC_Os05g30350, LOC_Os01g50410, LOC_Os01g09700, LOC_Os04g54310, LOC_Os04g41400, LOC_Os02g20360, LOC_Os04g50940, LOC_Os01g50420, LOC_Os01g65830, LOC_Os11g15040
macromolecule metabolic process	33 out of 163 genes, 20.2%	5877 out of 56985 genes, 10.3%	0.00012	0	LOC_Os01g24560, LOC_Os11g44560, LOC_Os06g44010, LOC_Os04g23550, LOC_Os01g50420, LOC_Os12g41510, LOC_Os01g24600, LOC_Os09g35010, LOC_Os03g16350, LOC_Os01g62130, LOC_Os09g35020, LOC_Os08g36920, LOC_Os05g44990, LOC_Os01g72370, LOC_Os02g43790, LOC_Os05g45230, LOC_Os09g19140, LOC_Os09g35030, LOC_Os01g50410, LOC_Os04g47360, LOC_Os08g10080, LOC_Os05g17604, LOC_Os09g28440, LOC_Os05g44940, LOC_Os04g56430,…
biopolymer metabolic process	28 out of 163 genes, 17.2%	4754 out of 56985 genes, 8.3%	0.00019	0	LOC_Os09g35030, LOC_Os09g19140, LOC_Os05g45230, LOC_Os01g50410, LOC_Os08g10080, LOC_Os11g44560, LOC_Os06g44010, LOC_Os04g23550, LOC_Os09g28440, LOC_Os05g17604, LOC_Os05g44940, LOC_Os04g56430, LOC_Os01g50420, LOC_Os02g41510, LOC_Os12g41510, LOC_Os09g35010, LOC_Os03g16350, LOC_Os01g62130, LOC_Os09g35020, LOC_Os08g36920, LOC_Os02g02370, LOC_Os05g44990, LOC_Os09g11480, LOC_Os01g72370, LOC_Os04g05470,…
cellular macromolecule metabolic process	28 out of 163 genes, 17.2%	4754 out of 56985 genes, 8.3%	0.00019	0	LOC_Os09g35030, LOC_Os09g19140, LOC_Os05g45230, LOC_Os01g50410, LOC_Os08g10080, LOC_Os11g44560, LOC_Os06g44010, LOC_Os04g23550, LOC_Os09g28440, LOC_Os05g17604, LOC_Os05g44940, LOC_Os04g56430, LOC_Os01g50420, LOC_Os02g41510, LOC_Os12g41510, LOC_Os09g35010, LOC_Os03g16350, LOC_Os01g62130, LOC_Os09g35020, LOC_Os08g36920, LOC_Os02g02370, LOC_Os05g44990, LOC_Os09g11480, LOC_Os01g72370, LOC_Os04g05470,…
lipid metabolic process	10 out of 163 genes, 6.1%	1005 out of 56985 genes, 1.8%	0.00067	0.00074	LOC_Os10g31560, LOC_Os06g19070, LOC_Os03g12030, LOC_Os02g26810, LOC_Os03g14170, LOC_Os01g65830, LOC_Os02g11070, LOC_Os04g10160, LOC_Os11g15040, LOC_Os07g44110
reproduction	10 out of 163 genes, 6.1%	1012 out of 56985 genes, 1.8%	0.00071	0.00071	LOC_Os08g36920, LOC_Os02g02370, LOC_Os10g31560, LOC_Os07g46852, LOC_Os05g43120, LOC_Os05g43100, LOC_Os05g17604, LOC_Os07g46860, LOC_Os02g41510, LOC_Os07g49120
cell differentiation	8 out of 163 genes, 4.9%	746 out of 56985 genes, 1.3%	0.00146	0.00207	LOC_Os09g19140, LOC_Os08g36920, LOC_Os05g44990, LOC_Os05g17604, LOC_Os03g12030, LOC_Os05g44940, LOC_Os03g14170, LOC_Os02g11070
cellular developmental process	8 out of 163 genes, 4.9%	746 out of 56985 genes, 1.3%	0.00146	0.002	LOC_Os09g19140, LOC_Os08g36920, LOC_Os05g44990, LOC_Os05g17604, LOC_Os03g12030, LOC_Os05g44940, LOC_Os03g14170, LOC_Os02g11070
macromolecule biosynthetic process	16 out of 163 genes, 9.8%	2394 out of 56985 genes, 4.2%	0.00147	0.00194	LOC_Os09g35030, LOC_Os05g45230, LOC_Os08g10080, LOC_Os06g44010, LOC_Os04g23550, LOC_Os09g28440, LOC_Os02g41510, LOC_Os03g16350, LOC_Os09g35010, LOC_Os01g62130, LOC_Os09g35020, LOC_Os02g02370, LOC_Os08g36920, LOC_Os09g11480, LOC_Os01g72370, LOC_Os02g43790
gene expression	16 out of 163 genes, 9.8%	2394 out of 56985 genes, 4.2%	0.00147	0.00188	LOC_Os09g35030, LOC_Os05g45230, LOC_Os08g10080, LOC_Os06g44010, LOC_Os04g23550, LOC_Os09g28440, LOC_Os02g41510, LOC_Os03g16350, LOC_Os09g35010, LOC_Os01g62130, LOC_Os09g35020, LOC_Os02g02370, LOC_Os08g36920, LOC_Os09g11480, LOC_Os01g72370, LOC_Os02g43790
cellular macromolecule biosynthetic process	16 out of 163 genes, 9.8%	2394 out of 56985 genes, 4.2%	0.00147	0.00182	LOC_Os09g35030, LOC_Os05g45230, LOC_Os08g10080, LOC_Os06g44010, LOC_Os04g23550, LOC_Os09g28440, LOC_Os02g41510, LOC_Os03g16350, LOC_Os09g35010, LOC_Os01g62130, LOC_Os09g35020, LOC_Os02g02370, LOC_Os08g36920, LOC_Os09g11480, LOC_Os01g72370, LOC_Os02g43790
cellular biopolymer biosynthetic process	16 out of 163 genes, 9.8%	2394 out of 56985 genes, 4.2%	0.00147	0.00176	LOC_Os09g35030, LOC_Os05g45230, LOC_Os08g10080, LOC_Os06g44010, LOC_Os04g23550, LOC_Os09g28440, LOC_Os02g41510, LOC_Os03g16350, LOC_Os09g35010, LOC_Os01g62130, LOC_Os09g35020, LOC_Os02g02370, LOC_Os08g36920, LOC_Os09g11480, LOC_Os01g72370, LOC_Os02g43790
biopolymer biosynthetic process	16 out of 163 genes, 9.8%	2394 out of 56985 genes, 4.2%	0.00147	0.00171	LOC_Os09g35030, LOC_Os05g45230, LOC_Os08g10080, LOC_Os06g44010, LOC_Os04g23550, LOC_Os09g28440, LOC_Os02g41510, LOC_Os03g16350, LOC_Os09g35010, LOC_Os01g62130, LOC_Os09g35020, LOC_Os02g02370, LOC_Os08g36920, LOC_Os09g11480, LOC_Os01g72370, LOC_Os02g43790
cellular biosynthetic process	16 out of 163 genes, 9.8%	2394 out of 56985 genes, 4.2%	0.00147	0.00167	LOC_Os09g35030, LOC_Os05g45230, LOC_Os08g10080, LOC_Os06g44010, LOC_Os04g23550, LOC_Os09g28440, LOC_Os02g41510, LOC_Os03g16350, LOC_Os09g35010, LOC_Os01g62130, LOC_Os09g35020, LOC_Os02g02370, LOC_Os08g36920, LOC_Os09g11480, LOC_Os01g72370, LOC_Os02g43790
nucleobase, nucleoside, nucleotide and nucleic acid metabolic process	18 out of 163 genes, 11.0%	2906 out of 56985 genes, 5.1%	0.00174	0.00162	LOC_Os09g35030, LOC_Os05g45230, LOC_Os01g50410, LOC_Os08g10080, LOC_Os06g44010, LOC_Os04g23550, LOC_Os09g28440, LOC_Os01g50420, LOC_Os02g41510, LOC_Os03g16350, LOC_Os09g35010, LOC_Os01g62130, LOC_Os09g35020, LOC_Os02g02370, LOC_Os08g36920, LOC_Os09g11480, LOC_Os01g72370, LOC_Os02g43790
cellular biopolymer metabolic process	18 out of 163 genes, 11.0%	2931 out of 56985 genes, 5.1%	0.00191	0.00158	LOC_Os09g35030, LOC_Os05g45230, LOC_Os01g50410, LOC_Os08g10080, LOC_Os06g44010, LOC_Os04g23550, LOC_Os09g28440, LOC_Os01g50420, LOC_Os02g41510, LOC_Os03g16350, LOC_Os09g35010, LOC_Os01g62130, LOC_Os09g35020, LOC_Os02g02370, LOC_Os08g36920, LOC_Os09g11480, LOC_Os01g72370, LOC_Os02g43790
reproductive process	7 out of 163 genes, 4.3%	774 out of 56985 genes, 1.4%	0.00715	0.00769	LOC_Os07g46860, LOC_Os02g41510, LOC_Os02g02370, LOC_Os10g31560, LOC_Os07g49120, LOC_Os07g46852, LOC_Os05g17604
flower development	6 out of 163 genes, 3.7%	603 out of 56985 genes, 1.1%	0.00805	0.0095	LOC_Os07g46860, LOC_Os02g41510, LOC_Os02g02370, LOC_Os07g49120, LOC_Os07g46852, LOC_Os05g17604
