# Supplementary material for: ALUMINUM RESISTANCE TRANSCRIPTION FACTOR 1 (ART1) contributes to natural variation in aluminum resistance in diverse genetic backgrounds of rice (O. sativa)
Source: Plant Direct. 2017 Oct 16;1(4):e00014. doi: 10.1002/pld3.14 (PMC6508803; doi:10.1002/pld3.14)
Supplement: Supplementary file 5 [file PLD3-1-e00014-s005.xlsx]

## Sheet: UP Azu background
locus	Yamaji (2009)	Azu log2FoldChange	Azu-NIL log2FoldChange		MSU annotation
LOC_Os12g38270		3.24555	0.785489		metallothionein, putative, expressed
LOC_Os10g38340		3.19973	0.743965		glutathione S-transferase GSTU6, putative, expressed
LOC_Os03g16030		3.16024	0.90132	genes with	hsp20/alpha crystallin family protein, putative, expressed
LOC_Os01g43750		2.88946	0.85126	fold change	cytochrome P450 72A1, putative, expressed
LOC_Os08g05960		2.80327	0.863478	2X or higher	expressed protein
LOC_Os08g05970		2.94834	1.01886	in Azu compared	expressed protein
ChrSy.fgenesh.gene.47		2.51294	0.651637	to NIL	expressed protein
LOC_Os03g16020		2.6151	0.790432		hsp20/alpha crystallin family protein, putative, expressed
LOC_Os01g43774		2.38484	0.780791		cytochrome P450 72A1, putative, expressed
LOC_Os04g27060		2.1175	0.529795		oxidoreductase, aldo/keto reductase family protein, putative, expressed
LOC_Os12g38290		2.76979	1.2008		metallothionein, putative, expressed
LOC_Os08g05980		1.30039	0.260655		expressed protein
LOC_Os06g12290		1.16947	0.224501		glutathione S-transferase GSTU6, putative, expressed
LOC_Os01g01660		1.72692	0.918225		isoflavone reductase, putative, expressed
LOC_Os01g69010	yes (FRDL4)	4.06421	3.25748		MATE efflux protein, putative, expressed
LOC_Os03g16610		1.14444	0.339806	genes with	laccase precursor protein, putative, expressed
LOC_Os01g63210		1.32456	0.524342	fold change	SOUL heme-binding protein, putative, expressed
LOC_Os02g51930	yes	1.47165	0.735937	1.5X or higher	cytokinin-O-glucosyltransferase 2, putative, expressed
LOC_Os02g09390	yes	2.22057	1.49864	in Azu compared	cytochrome P450, putative, expressed
LOC_Os10g42770		1.27444	0.584262	to NIL	a_IG002N01.7, putative, expressed
LOC_Os11g37950		1.04795	0.359032		WIP3 - Wound-induced protein precursor, expressed	* also different between parent and NIL in control conditions
LOC_Os01g72900		1.11676	0.457783		(ASR3) abscisic stress-ripening, putative, expressed
LOC_Os01g73700		1.28819	0.662036		RCLEA2 - Root cap and Late embryogenesis related family protein precursor, putative, expressed
LOC_Os01g50720		1.02067	0.416356		MYB family transcription factor, putative, expressed
LOC_Os10g38489		1.5203	0.923513		glutathione S-transferase GSTU6, putative, expressed
LOC_Os12g01760		2.78792	2.19639		F-box/LRR domain containing protein, putative, expressed
LOC_Os03g59110		1.42208	0.852688		pheophorbide a oxygenase, chloroplast precursor, putative, expressed
LOC_Os08g39270		1.15188	0.591882		fasciclin domain containing protein, expressed
LOC_Os11g01780		2.75713	2.21795		F-box/LRR-repeat protein 3, putative, expressed
LOC_Os12g29400		1.72995	1.19113		GRAM domain containing protein, expressed
LOC_Os11g29780	yes	1.35773	0.825934		plant-specific domain TIGR01627 family protein, expressed
LOC_Os03g42130		1.19114	0.667814		gibberellin 20 oxidase 2, putative, expressed
LOC_Os12g38040		1.36891	0.854963		metallothionein family protein, expressed
LOC_Os09g12480		1.21585	0.738183		ulp1 protease family, C-terminal catalytic domain containing protein, expressed
LOC_Os08g09010		1.25343	0.79868		Cupin domain containing protein, expressed
LOC_Os07g32570		1.26972	0.821438		OsAPRL1 adenosine 5'-phosphosulfate reductase-like OsAPRL1, expressed
LOC_Os03g60580		1.10906	0.670192		actin-depolymerizing factor, putative, expressed
LOC_Os03g55290	yes	1.94742	1.51476		GASR3 - Gibberellin-regulated GASA/GAST/Snakin family protein precursor, expressed
LOC_Os06g39240		1.10845	0.684237		endothelial differentiation-related factor 1, putative, expressed
LOC_Os03g54880		1.53641	1.14252		antigen peptide transporter-like 2, putative, expressed
LOC_Os12g08930		1.13112	0.749178		expressed protein
LOC_Os12g38010		1.58499	1.21055		metallothionein, putative, expressed
LOC_Os10g13940	yes (FRDL2)	1.80331	1.43082		MATE efflux protein, putative, expressed
LOC_Os06g48240		1.46161	1.09191		AAA ATPase, putative, expressed
LOC_Os04g52530		1.03962	0.681452		heavy metal-associated domain containing protein, expressed
LOC_Os12g36670		1.16159	0.814604		F-box/LRR-repeat protein 3, putative, expressed
LOC_Os02g02120		1.37706	1.03055		OsWAK11 - OsWAK receptor-like protein kinase, expressed
LOC_Os10g38600		1.12622	0.800119		glutathione S-transferase GSTU6, putative, expressed
LOC_Os03g54790	yes (ALS1)	1.32783	1.00732		ABC transporter, ATP-binding protein, putative, expressed
LOC_Os07g47700		1.45218	1.13511		NAD dependent epimerase/dehydratase family domain containing protein, expressed
LOC_Os03g06040		1.35921	1.04252	genes with	expansin precursor, putative, expressed
LOC_Os01g53350		1.87785	1.57247	fold change	anthocyanidin 5,3-O-glucosyltransferase, putative, expressed
LOC_Os07g45490		1.07064	0.775845	less than 1.5X	expressed protein
LOC_Os01g56080	yes	1.06661	0.798259	in Azu compared	expressed protein
LOC_Os01g55320		1.78898	1.52518	to NIL	heavy metal-associated domain containing protein, expressed
LOC_Os11g06720		1.41218	1.15562		(ASR5) abscisic stress-ripening, putative, expressed
LOC_Os09g39650		1.0237	0.769929		protein kinase family protein, putative, expressed
LOC_Os10g42780	yes	2.36452	2.11956		lrgB-like family protein, expressed
LOC_Os02g16809		1.0029	0.761123		expansin precursor, putative, expressed
LOC_Os02g16839		1.0029	0.761123		expansin precursor, putative, expressed
LOC_Os01g70850		2.57053	2.33966		esterase, putative, expressed
LOC_Os08g26110		1.36411	1.14363		dirigent, putative, expressed
LOC_Os08g08990		1.19871	0.983477		Cupin domain containing protein, expressed
LOC_Os04g53810		1.29534	1.08419		leucoanthocyanidin reductase, putative, expressed
LOC_Os12g05860		1.07491	0.887989		Cupin domain containing protein, expressed
LOC_Os05g02754		1.25871	1.07878		expressed protein
LOC_Os07g38130		1.11441	0.951653		polygalacturonase inhibitor 1 precursor, putative, expressed
LOC_Os03g19370		1.18679	1.0686		CPuORF4 - conserved peptide uORF-containing transcript, expressed
LOC_Os03g19375		1.18679	1.0686		expressed protein
LOC_Os01g09570		1.06473	0.949053		6-phosphofructokinase, putative, expressed
LOC_Os01g46350	yes	1.26877	1.16984		proteins of unknown function domain containing protein, expressed
LOC_Os05g26660		1.33526	1.25007		NADH-ubiquinone oxidoreductase, mitochondrial precursor, putative, expressed
LOC_Os03g05700		2.2285	2.1545		expressed protein
LOC_Os06g48060	yes (STAR1)	2.31801	2.25186		ABC transporter, ATP-binding protein, putative, expressed
LOC_Os01g08300	yes (OsCDT3)	1.29089	1.23183		expressed protein
LOC_Os02g03900	yes (Nrat1)	1.50764	1.46631		metal transporter Nramp6, putative, expressed
LOC_Os03g13540		1.51418	1.51849		Ser/Thr protein phosphatase family protein, putative, expressed
LOC_Os05g02750	yes (STAR2)	1.34263	1.35475		ABC transporter, membrane-spanning/permease subunit, putative, expressed
LOC_Os03g12820		1.18277	1.20568		ATP8, putative, expressed
LOC_Os12g05880		1.00153	1.03401		Cupin domain containing protein, expressed
LOC_Os08g09040		1.07392	1.12621		Cupin domain containing protein, expressed
LOC_Os04g49410	yes	1.17555	1.23758		expansin precursor, putative, expressed
LOC_Os08g09020		1.07802	1.14083		Cupin domain containing protein, expressed
LOC_Os06g13220		0.957033	1.02366		expressed protein
LOC_Os03g51470		0.939891	1.02326		expressed protein
LOC_Os08g30770		1.01236	1.11401		ABC transporter, ATP-binding protein, putative, expressed
LOC_Os01g72150		1.3338	1.46857		glutathione S-transferase, putative, expressed
LOC_Os08g41730		0.93339	1.07622		peptidase, T1 family, putative, expressed
LOC_Os03g55050		1.06479	1.21565		UDP-glucoronosyl and UDP-glucosyl transferase domain containing protein, expressed
LOC_Os12g12590	yes	1.31292	1.47506		NADP-dependent oxidoreductase, putative, expressed
LOC_Os06g04510		1.18624	1.35818		enolase, putative, expressed
LOC_Os12g42040		1.65062	1.83594		OsWAK126 - OsWAK receptor-like protein kinase, expressed
LOC_Os03g03520	yes	0.85336	1.04548		expressed protein
LOC_Os06g11610		1.14056	1.34438		heat shock 22 kDa protein, mitochondrial precursor, putative, expressed
LOC_Os02g44870		0.876827	1.08659		dehydrin, putative, expressed
LOC_Os02g03710		1.10099	1.31988		UP-9A, putative, expressed
LOC_Os01g32670		1.73251	1.95646		expressed protein
LOC_Os01g45990		0.835137	1.0608		potassium channel AKT1, putative, expressed
LOC_Os05g43040		0.963128	1.19862		tetratricopeptide repeat domain containing protein, expressed
LOC_Os02g08330		1.25641	1.49499		gp176, putative, expressed
LOC_Os01g43720		1.45393	1.70014		cytochrome P450 72A1, putative, expressed
LOC_Os10g05020		0.972036	1.21929		cytochrome P450, putative, expressed
LOC_Os10g36580		1.6588	1.92952		UP-9A, putative, expressed
LOC_Os02g08490		0.837156	1.11151		chaperone protein clpB 1, putative, expressed
LOC_Os09g31031		0.836043	1.13961		ubiquitin family protein, putative, expressed
LOC_Os06g05930		0.700952	1.31289		heat shock protein DnaJ, putative, expressed
LOC_Os04g35160		0.55061	1.12936		anthocyanin 3-O-beta-glucosyltransferase, putative, expressed
LOC_Os11g25720		0.936316	1.44533		major facilitator superfamily antiporter, putative, expressed
LOC_Os04g01740		1.6652	2.12636		heat shock protein, putative, expressed
LOC_Os11g04020		0.795691	1.22365		cytokinin-N-glucosyltransferase 1, putative, expressed
LOC_Os11g04290.1		0.719734	1.14239		CorA-like magnesium transporter protein, putative, expressed
LOC_Os01g45110		1.59587	1.99238		expressed protein
LOC_Os03g56540		1.35667	1.72896		cytochrome P450, putative, expressed
LOC_Os05g44340.1		0.765955	1.12274		expressed protein
LOC_Os09g15580.1		0.677432	1.00601		heat shock protein 101, putative, expressed

## Sheet: UP IR64 background
locus	Yamaji (2009)	IR64 log2FC	IR64-NIL log2FC		MSU annotation
LOC_Os06g19130		0.875437	2.30539		cadmium tolerance factor, putative, expressed
LOC_Os05g11320		-0.129746	1.15792	genes with	metallothionein-like protein 3B, putative, expressed
LOC_Os01g69010	yes (FRDL4)	3.56483	4.78865	fold change	MATE efflux protein, putative, expressed
LOC_Os04g01690		0.654631	1.87151	2X or higher	pyridoxal-dependent decarboxylase protein, putative, expressed
LOC_Os05g33900		-0.0366199	1.09118	in IR64-NIL compared	auxin-induced protein 5NG4, putative, expressed
LOC_Os12g38290		0.576478	1.66034	to IR64	metallothionein, putative, expressed
LOC_Os04g41750	yes	1.84776	2.92006		expressed protein
LOC_Os11g41840		0.271767	1.27855		transporter family protein, putative, expressed
LOC_Os06g39700		0.213357	1.21491		DNA-directed RNA polymerase subunit alpha, putative, expressed
LOC_Os02g09390	yes	1.65234	2.6458		cytochrome P450, putative, expressed
LOC_Os12g31200		0.29915	1.2573		NB-ARC domain containing protein, expressed
LOC_Os04g33660		0.8456	1.79029		bifunctional monodehydroascorbate reductase and carbonic anhydrasenectarin-3 precursor, putative, expressed
LOC_Os04g16748		0.315995	1.25451		ATP synthase B chain, putative, expressed
LOC_Os10g38272		0.322807	1.25639		ATP synthase B chain, putative, expressed
LOC_Os10g21238		0.311471	1.21117		ATP synthase B chain, putative, expressed
LOC_Os01g45470		0.528908	1.41886	genes with	expressed protein
LOC_Os05g02754		0.720738	1.58983	fold change	expressed protein
LOC_Os12g01760		2.01456	2.84749	1.5X or higher	F-box/LRR domain containing protein, putative, expressed
LOC_Os04g38360		0.699839	1.5199	in IR64-NIL compared	wound/stress protein, putative, expressed
LOC_Os11g01780		1.99044	2.78194	to IR64	F-box/LRR-repeat protein 3, putative, expressed
LOC_Os06g19170		0.70795	1.47931		cadmium tolerance factor, putative, expressed
LOC_Os12g38270		0.522083	1.2773		metallothionein, putative, expressed
LOC_Os04g41740		0.806976	1.54704		expressed protein
LOC_Os06g12290		0.609114	1.33683		glutathione S-transferase GSTU6, putative, expressed
LOC_Os11g29780	yes	1.067	1.78081		plant-specific domain TIGR01627 family protein, expressed
LOC_Os04g16830		0.361158	1.07281		DNA-directed RNA polymerase subunit beta, putative, expressed
LOC_Os10g38080	yes	0.850509	1.55993		OsSub61 - Putative Subtilisin homologue, expressed
LOC_Os06g05160		0.468828	1.12209		sulfate transporter, putative, expressed
LOC_Os03g55290	yes	1.23024	1.84529		GASR3 - Gibberellin-regulated GASA/GAST/Snakin family protein precursor, expressed
LOC_Os03g54880		0.852065	1.45686		antigen peptide transporter-like 2, putative, expressed
LOC_Os01g61070		0.486226	1.08234		heavy metal-associated domain containing protein, expressed
LOC_Os09g30250	yes	0.461818	1.0571		OsSub58 - Putative Subtilisin homologue, expressed
LOC_Os01g53090	yes	1.96519	2.54425		pathogen-related protein, putative, expressed
LOC_Os12g12590	yes	0.764361	1.34255		NADP-dependent oxidoreductase, putative, expressed
LOC_Os03g49830		0.531337	1.06694		expressed protein
LOC_Os05g02750	yes (STAR2)	1.0132	1.54076		ABC transporter, membrane-spanning/permease subunit, putative, expressed
LOC_Os12g04120		0.488896	1.01623		phosphoglycerate mutase, putative, expressed
LOC_Os03g13540		1.27641	1.79389		Ser/Thr protein phosphatase family protein, putative, expressed
LOC_Os11g04320		0.532899	1.00575		phosphoglycerate mutase, putative, expressed
LOC_Os01g03360		0.615471	1.08803		BBTI5 - Bowman-Birk type bran trypsin inhibitor precursor, expressed
LOC_Os09g12480		1.63013	2.09614		ulp1 protease family, C-terminal catalytic domain containing protein, expressed
LOC_Os07g38130		0.665532	1.12981		polygalacturonase inhibitor 1 precursor, putative, expressed
LOC_Os01g71070		0.925987	1.38644		xylanase inhibitor, putative, expressed
LOC_Os02g03900	yes (Nrat1)	1.06679	1.52457		metal transporter Nramp6, putative, expressed
LOC_Os01g50610		0.600599	1.05124		SAM dependent carboxyl methyltransferase, putative, expressed
LOC_Os12g36670		0.875147	1.30648		F-box/LRR-repeat protein 3, putative, expressed
LOC_Os04g33310		0.60637	1.02874		expressed protein
LOC_Os11g15250		0.933129	1.34865		THION31 - Plant thionin family protein precursor, expressed
LOC_Os04g39380		1.03504	1.44767		heavy metal transport/detoxification protein, putative, expressed
LOC_Os05g34030		0.795315	1.20162		peptide transporter PTR2, putative, expressed
LOC_Os03g45800		0.756692	1.12363		OsSAUR14 - Auxin-responsive SAUR gene family member, expressed
LOC_Os10g13940	yes (FRDL2)	0.842058	1.20588		MATE efflux protein, putative, expressed
LOC_Os03g02750		1.20889	1.55568		OsSub25 - Putative Subtilisin homologue, expressed
LOC_Os01g50080		0.741806	1.08381		MDR-like ABC transporter, putative, expressed
LOC_Os06g48060	yes (STAR1)	2.2561	2.56899		ABC transporter, ATP-binding protein, putative, expressed
LOC_Os10g42780	yes	1.02715	1.32903		lrgB-like family protein, expressed
LOC_Os03g54790	yes (ALS1)	0.97997	1.28044	genes with	ABC transporter, ATP-binding protein, putative, expressed
LOC_Os02g48190		0.797914	1.07045	fold change	expressed protein
LOC_Os09g09830		1.85989	2.10537	less than 1.5X	heavy-metal-associated domain-containing protein, putative, expressed
LOC_Os09g14610		0.785928	1.02032	in IR64-NIL compared	DCL2, putative, expressed
LOC_Os04g49410	yes	0.941871	1.1502	to IR64	expansin precursor, putative, expressed
LOC_Os07g47700		1.3351	1.54133		NAD dependent epimerase/dehydratase family domain containing protein, expressed
LOC_Os04g39360		0.901111	1.102		heavy metal transport/detoxification protein, putative, expressed
LOC_Os01g56080	yes	0.987567	1.18118		expressed protein
LOC_Os03g63620		0.972377	1.16347		tetraspanin family protein, putative, expressed
LOC_Os12g02080		1.06471	1.24504		peroxidase precursor, putative, expressed
LOC_Os09g31031		1.5877	1.76111		ubiquitin family protein, putative, expressed
LOC_Os01g55320		0.986209	1.15917		heavy metal-associated domain containing protein, expressed
LOC_Os11g25720		1.31196	1.35296		cytokinin-N-glucosyltransferase 1, putative, expressed
LOC_Os07g32570		1.08485	1.12418		OsAPRL1 adenosine 5'-phosphosulfate reductase-like OsAPRL1, expressed
LOC_Os03g04060		1.16629	1.15578		CHIT16 - Chitinase family protein precursor, expressed
LOC_Os05g09440		1.09104	1.03355		NADP-dependent malic enzyme, chloroplast precursor, putative, expressed
LOC_Os03g16610		1.09858	1.03446		laccase precursor protein, putative, expressed
LOC_Os10g36580		1.15878	1.08893		UP-9A, putative, expressed
LOC_Os08g30510		1.07916	0.978024		expressed protein
LOC_Os01g07730		1.14501	1.02699		phosphate/phosphoenolpyruvate translocator-related protein, putative, expressed
LOC_Os07g44410		1.0887	0.932871		WD40-like Beta Propeller Repeat family protein, expressed
LOC_Os10g35460		1.12399	0.965956		COBRA, putative, expressed
LOC_Os07g37730		1.46851	1.29526		NADH-ubiquinone oxidoreductase, mitochondrial precursor, putative, expressed
LOC_Os03g16020		1.12293	0.937691		hsp20/alpha crystallin family protein, putative, expressed
LOC_Os12g29400		2.2404	2.00758		GRAM domain containing protein, expressed
LOC_Os03g16030		1.28303	1.04565		hsp20/alpha crystallin family protein, putative, expressed
LOC_Os01g03330		0.999944	0.749846		BBTI3 - Bowman-Birk type bran trypsin inhibitor precursor, expressed
LOC_Os01g43774		1.44828	1.15439		cytochrome P450 72A1, putative, expressed
LOC_Os01g01660		2.12454	1.81707		isoflavone reductase, putative, expressed
LOC_Os01g67010		1.03981	0.719761		expressed protein
LOC_Os05g01920		2.1258	1.80052		inhibitor I family protein, putative, expressed
LOC_Os01g43760		1.54152	1.17164		cytochrome P450 72A1, putative, expressed
LOC_Os12g05880		1.13363	0.762699		Cupin domain containing protein, expressed
LOC_Os08g27170		1.35984	0.919683		calmodulin binding protein, putative, expressed
LOC_Os01g41810		1.11151	0.653014		cytochrome P450 72A1, putative, expressed
LOC_Os09g13890		1.3837	0.920979		calmodulin binding protein, putative, expressed
LOC_Os02g03710		1.19204	0.705089		UP-9A, putative, expressed
LOC_Os02g38820		1.1479	0.653679		expressed protein
LOC_Os12g08930		1.1684	0.672908		expressed protein
LOC_Os01g50100		1.74285	1.23224		ABC transporter, ATP-binding protein, putative, expressed
LOC_Os08g31280		1.02065	0.494407		DC1, putative, expressed
LOC_Os01g70850		1.54165	1.00995		esterase, putative, expressed
LOC_Os07g09420		1.18455	0.652489		ATPase, putative, expressed
LOC_Os03g42130		1.25925	0.693921		gibberellin 20 oxidase 2, putative, expressed
LOC_Os03g55240		1.42582	0.820563		cytochrome P450, putative, expressed
LOC_Os02g57350		1.03339	0.405676		expressed protein
LOC_Os02g08330		1.70014	1.04474		gp176, putative, expressed
LOC_Os01g32670		2.33717	1.61978	genes with	expressed protein
LOC_Os01g72150		1.25336	0.533753	fold change	glutathione S-transferase, putative, expressed
LOC_Os01g72900		1.11496	0.385722	1.5X or higher	(ASR1) abscisic stress-ripening, putative, expressed
LOC_Os04g33640		1.02146	0.284719	in IR64 compared	glycosyl hydrolases family 17, putative, expressed
LOC_Os12g37690		1.18667	0.394151	to IR64-NIL	MYB family transcription factor, putative, expressed
LOC_Os01g06220		1.14682	0.351585		gibberellin receptor GID1L2, putative, expressed
LOC_Os05g43040		1.188	0.383598		tetratricopeptide repeat domain containing protein, expressed
LOC_Os08g05980		1.05641	0.187287		expressed protein
LOC_Os01g72910		1.20174	0.25689		abscisic stress-ripening, putative, expressed
LOC_Os04g27060		1.09824	0.12396		oxidoreductase, aldo/keto reductase family protein, putative, expressed
LOC_Os08g37660		1.19917	0.201536		plastocyanin-like domain containing protein, putative, expressed
LOC_Os01g43740		1.26651	0.23848		cytochrome P450 72A1, putative, expressed
LOC_Os12g05860		1.35399	0.310901		Cupin domain containing protein, expressed
LOC_Os01g43750		4.10443	3.03495	genes with	cytochrome P450 72A1, putative, expressed
LOC_Os01g41430		1.68418	0.474501	fold change	UDP-glucoronosyl and UDP-glucosyl transferase, putative, expressed
LOC_Os01g53350		1.89819	0.668629	2X or higher	anthocyanidin 5,3-O-glucosyltransferase, putative, expressed
LOC_Os01g42380		1.21669	-0.0295446	in IR64 compared	pleiotropic drug resistance protein, putative, expressed
LOC_Os11g04290		1.01976	-0.238217	to IR64-NIL	cytochrome P450, putative, expressed
LOC_Os08g05960		1.4855	0.17052		expressed protein
LOC_Os01g57470		1.00172	-0.408543		EF hand family protein, putative, expressed
LOC_Os10g38340		1.19511	-0.23776		glutathione S-transferase GSTU6, putative, expressed
LOC_Os11g10470		1.17116	-0.31056		expressed protein
LOC_Os01g43720		2.07153	0.517209		cytochrome P450 72A1, putative, expressed
ChrSy.fgenesh.gene.47		1.87782	0.26026		expressed protein
LOC_Os02g08440		1.06753	-0.843395	3X or higher	WRKY71, expressed
LOC_Os08g05970		2.25067	0.277177		expressed protein

## Sheet: DOWN Azu background
locus	Azucena log2FoldChange	Azu-NIL log2FoldChange		MSU annotation
LOC_Os01g37020	-1.58082	0.0314322	genes with	carboxyl-terminal peptidase, putative, expressed
LOC_Os10g10030	-1.49558	-0.427234	fold change	OsWAK111 - OsWAK receptor-like protein kinase, expressed
LOC_Os12g07340	-1.15929	-0.0967765	2X or higher	expressed protein
LOC_Os03g03724	-2.10317	-1.07036	in Azu compared	expressed protein
LOC_Os01g22670	-1.50888	-0.484012	to NIL	fruit bromelain precursor, putative, expressed
LOC_Os02g11070	-1.69275	-0.745122		3-ketoacyl-CoA synthase, putative, expressed
LOC_Os11g08340	-1.37877	-0.44054		OsGH3.12 - Probable indole-3-acetic acid-amido synthetase, expressed
LOC_Os11g14910	-1.36999	-0.43341		NADP-dependent oxidoreductase, putative, expressed
LOC_Os05g15880	-1.27643	-0.364489		glycosyl hydrolase, putative, expressed
LOC_Os11g28530	-1.26708	-0.37579		terpene synthase, putative, expressed
LOC_Os12g40180	-1.21748	-0.343859		expressed protein
LOC_Os03g12510	-1.29681	-0.439448		non-symbiotic hemoglobin 2, putative, expressed
LOC_Os11g29290	-1.40835	-0.579372		cytochrome P450, putative, expressed
LOC_Os10g25290	-1.2744	-0.451124		ZIM domain containing protein, putative, expressed
LOC_Os01g01870	-1.33477	-0.535031		helix-loop-helix DNA-binding domain containing protein, expressed
LOC_Os06g33080	-1.63284	-0.834716		peroxidase precursor, putative, expressed
LOC_Os01g50410	-1.42885	-0.636421		STE_MEKK_ste11_MAP3K.6 - STE kinases include homologs to sterile 7, sterile 11 and sterile 20 from yeast, expressed
LOC_Os07g46852	-1.40868	-0.624073		sex determination protein tasselseed-2, putative, expressed
LOC_Os01g68740	-1.08479	-0.300439		keratin, type I cytoskeletal 9, putative, expressed
LOC_Os03g08330	-1.4223	-0.652485		ZIM domain containing protein, putative, expressed
LOC_Os03g18030	-1.40899	-0.684592		leucoanthocyanidin dioxygenase, putative, expressed
LOC_Os03g08520	-1.27914	-0.569618		DUF581 domain containing protein, expressed
LOC_Os02g48690	-1.0427	-0.334435	genes with	expressed protein
LOC_Os02g37480	-1.13122	-0.435267	fold change	glycine-rich cell wall structural protein precursor, putative, expressed
LOC_Os12g38770	-1.10631	-0.411484	1.5X or higher	nucleotide pyrophosphatase/phosphodiesterase, putative, expressed
LOC_Os01g10210	-1.67564	-0.984911	in Azu compared	lachrymatory factor synthase, putative, expressed
LOC_Os01g53730	-1.12238	-0.432367	to NIL	expressed protein
LOC_Os06g50940	-1.02307	-0.344231		GDSL-like lipase/acylhydrolase, putative, expressed
LOC_Os03g13050	-1.10009	-0.434089		E2F-related protein, putative, expressed
LOC_Os08g30020	-1.2101	-0.544708		membrane protein, putative, expressed
LOC_Os08g10290	-1.67215	-1.0206		SHR5-receptor-like kinase, putative, expressed
LOC_Os05g03640	-1.12406	-0.486855		flavonol synthase/flavanone 3-hydroxylase, putative, expressed
LOC_Os03g13160	-1.42512	-0.788002		non-symbiotic hemoglobin 2, putative, expressed
LOC_Os03g60080	-1.38137	-0.747755		NAC domain-containing protein 67, putative, expressed
LOC_Os07g48340	-1.014	-0.380721		OsCML24 - Calmodulin-related calcium sensor protein, expressed
LOC_Os12g36850	-1.28602	-0.65342		pathogenesis-related Bet v I family protein, putative, expressed
LOC_Os05g50100	-1.17264	-0.543094		expressed protein
LOC_Os05g05610	-1.17861	-0.55314		expressed protein
LOC_Os09g20390	-1.13677	-0.514075		uncharacterized glycosyl hydrolase Rv2006/MT2062, putative, expressed
LOC_Os04g52700	-1.00658	-0.3886		expressed protein
LOC_Os11g30790	-1.13492	-0.522911		expressed protein
LOC_Os03g13140	-1.40893	-0.798348		non-symbiotic hemoglobin 2, putative, expressed
LOC_Os12g05440	-1.08643	-0.476397		cytochrome P450, putative, expressed
LOC_Os12g35610	-1.04515	-0.439935		respiratory burst oxidase, putative, expressed
LOC_Os11g17380	-1.33747	-0.735204		protein kinase domain containing protein, expressed
LOC_Os05g05670	-1.54406	-0.942217		1-aminocyclopropane-1-carboxylate oxidase, putative, expressed
LOC_Os08g44220	-1.28295	-0.69		GLTP domain containing protein, putative, expressed
LOC_Os05g17604	-1.30589	-0.717929		SHR5-receptor-like kinase, putative, expressed
LOC_Os01g04800	-1.40089	-0.817594		B3 DNA binding domain containing protein, expressed
LOC_Os05g05680	-1.3121	-0.735709		1-aminocyclopropane-1-carboxylate oxidase, putative, expressed
LOC_Os11g38440	-1.13992	-0.571033		expressed protein
LOC_Os07g49120	-1.12259	-0.554996		sex determination protein tasselseed-2, putative, expressed
LOC_Os03g31750	-1.14583	-0.584345		pyruvate, phosphate dikinase, chloroplast precursor, putative, expressed
LOC_Os06g39370	-1.3949	-0.834171		OsFBK16 - F-box domain and kelch repeat containing protein, expressed
LOC_Os04g34270	-1.0202	-0.472685		serine/threonine-protein kinase receptor precursor, putative, expressed
LOC_Os06g32990	-1.06403	-0.520692		peroxidase precursor, putative, expressed
LOC_Os03g51390	-1.27448	-0.733464		expressed protein
LOC_Os02g43790	-1.52708	-0.992462		ethylene-responsive transcription factor, putative, expressed
LOC_Os06g37224	-1.00386	-0.475035		cytochrome P450, putative, expressed
LOC_Os04g39320	-1.16475	-0.643742		expressed protein
LOC_Os02g11640	-1.45613	-0.941789		UDP-glucoronosyl and UDP-glucosyl transferase, putative, expressed
LOC_Os07g48260	-1.02246	-0.508966		WRKY47, expressed
LOC_Os09g31130	-1.08401	-0.571896		citrate transporter, putative, expressed
LOC_Os10g34840	-1.53077	-1.02362		RIPER6 - Ripening-related family protein precursor, expressed
LOC_Os01g09100	-1.14549	-0.643091		WRKY10, expressed
LOC_Os11g02240	-1.0459	-0.546923		CAMK_KIN1/SNF1/Nim1_like.4 - CAMK includes calcium/calmodulin depedent protein kinases, expressed
LOC_Os04g54210	-1.12955	-0.636286		expressed protein
LOC_Os01g50420	-1.25244	-0.761765		STE_MEKK_ste11_MAP3K.7 - STE kinases include homologs to sterile 7, sterile 11 and sterile 20 from yeast, expressed
LOC_Os10g38780	-1.07711	-0.587003		glutathione S-transferase, putative, expressed
LOC_Os03g13150	-1.39407	-0.905605		non-symbiotic hemoglobin 2, putative, expressed
LOC_Os07g06490	-1.03384	-0.555265		DNA binding protein, putative, expressed
LOC_Os05g09480	-1.00647	-0.528758		OsIAA16 - Auxin-responsive Aux/IAA gene family member, expressed
LOC_Os05g06940	-1.3522	-0.879398		relA-SpoT like protein RSH4, putative, expressed
LOC_Os02g44990	-1.06795	-0.595996		OsFBDUF13 - F-box and DUF domain containing protein, expressed
LOC_Os12g43640	-1.10613	-0.642391		receptor-like protein kinase HAIKU2 precursor, putative, expressed
LOC_Os02g44610	-1.02541	-0.582213		protein kinase, putative, expressed
LOC_Os08g37210	-1.38919	-0.946152		patatin, putative, expressed
LOC_Os03g25320	-1.12785	-0.688971		peroxidase precursor, putative, expressed
LOC_Os01g64120	-1.02797	-0.595635		2Fe-2S iron-sulfur cluster binding domain containing protein, expressed
LOC_Os06g01350	-1.0161	-0.584296		transferase family protein, putative, expressed
LOC_Os02g26810	-1.14042	-0.708995		cytochrome P450, putative, expressed
LOC_Os11g42080	-1.17697	-0.757791		expressed protein
LOC_Os01g56420	-1.31556	-0.898982		ctr copper transporter family protein, putative, expressed
LOC_Os01g15270	-1.23312	-0.825884		expressed protein
LOC_Os06g11520	-1.1435	-0.743022		LMBR1 integral membrane protein, putative, expressed
LOC_Os05g39540	-1.2395	-0.839704		metal cation transporter, putative, expressed
LOC_Os02g54880	-1.35252	-0.955787		cytochrome c oxidase subunit, putative, expressed
LOC_Os01g63480	-1.1078	-0.720486		transferase family protein, putative, expressed
LOC_Os01g24570	-1.74959	-1.36636		fruit bromelain precursor, putative, expressed
LOC_Os01g43844	-1.00377	-0.624144	genes with	cytochrome P450 72A1, putative, expressed
LOC_Os10g03390	-1.32685	-0.947516	fold change	transferase family protein, putative, expressed
LOC_Os12g41510	-1.23685	-0.85854	less than 1.5X	cysteine-rich receptor-like protein kinase 31 precursor, putative, expressed
LOC_Os03g19180	-1.03421	-0.6592	in Azu compared	GCRP8 - Glycine and cysteine rich family protein precursor, putative, expressed
LOC_Os04g59190	-1.35649	-0.985039	to NIL	peroxidase precursor, putative, expressed
LOC_Os07g39320	-1.0842	-0.720269		homeobox domain containing protein, expressed
LOC_Os07g35330	-1.41033	-1.06759		TKL_IRAK_DUF26-lc.13 - DUF26 kinases have homology to DUF26 containing loci, expressed
LOC_Os03g16950	-1.68965	-1.34828		cysteine-rich repeat secretory protein 55 precursor, putative, expressed
LOC_Os04g46220	-1.378	-1.04474		ethylene-responsive transcription factor, putative, expressed
LOC_Os01g68730	-1.01433	-0.682516		RNA-binding protein FUS, putative, expressed
LOC_Os09g16510	-1.05117	-0.72028		WRKY74, expressed
LOC_Os09g18620	-1.12943	-0.798597		serine/threonine-protein kinase, putative, expressed
LOC_Os01g06600	-1.08537	-0.757585		glutaryl-CoA dehydrogenase, mitochondrial precursor, putative, expressed
LOC_Os01g28790	-1.14851	-0.847709		PRAS-rich protein, putative, expressed
LOC_Os05g35290	-1.21054	-0.913011		phenylalanine ammonia-lyase, putative, expressed
LOC_Os08g06120	-1.00509	-0.709321		B3 DNA binding domain containing protein, expressed
LOC_Os01g59840	-1.07628	-0.785066		Os1bglu3 - beta-glucosidase homologue, similar to G. max isohydroxyurate hydrolase, expressed
LOC_Os07g41350	-1.09017	-0.801055		B12D protein, putative, expressed
LOC_Os08g02180	-1.0725	-0.790803		expressed protein
LOC_Os07g23570	-1.38162	-1.10035		cytochrome P450 72A1, putative, expressed
LOC_Os01g24560	-1.66605	-1.38805		fruit bromelain precursor, putative, expressed
LOC_Os04g55740	-1.08426	-0.807158		peroxidase precursor, putative, expressed
LOC_Os05g45020	-1.26385	-0.986918		zinc finger/CCCH transcription factor, putative, expressed
LOC_Os03g17680	-1.01846	-0.742876		expressed protein
LOC_Os10g31690	-1.45322	-1.17813		glycine-rich cell wall structural protein 2 precursor, putative, expressed
LOC_Os05g48740	-1.37984	-1.10784		expressed protein
LOC_Os09g29510	-1.03064	-0.760901		OsWAK80 - OsWAK receptor-like protein kinase, expressed
LOC_Os07g35310	-1.43658	-1.17433		TKL_IRAK_DUF26-lc.12 - DUF26 kinases have homology to DUF26 containing loci, expressed
LOC_Os08g10080	-1.07644	-0.820851		no apical meristem protein, putative, expressed
LOC_Os04g10350	-1.14255	-0.899161		1-aminocyclopropane-1-carboxylate oxidase homolog 2, putative, expressed
LOC_Os02g26770	-1.02586	-0.784966		cytochrome P450, putative, expressed
LOC_Os02g41680	-1.35599	-1.13098		phenylalanine ammonia-lyase, putative, expressed
LOC_Os03g16960	-1.07385	-0.854156		cysteine-rich repeat secretory protein 55 precursor, putative, expressed
LOC_Os06g19070	-1.3343	-1.12537		cytochrome P450, putative, expressed
LOC_Os03g20290	-1.01206	-0.815983		aspartic proteinase nepenthesin-1 precursor, putative, expressed
LOC_Os02g56370	-1.14377	-0.951112		OsWAK20 - OsWAK receptor-like protein kinase, expressed
LOC_Os02g39620	-1.76718	-1.57686		ATOZI1, putative, expressed
LOC_Os05g35050	-1.178	-0.995229		ctr copper transporter family protein, putative, expressed
LOC_Os12g08900	-1.2592	-1.08244		expressed protein
LOC_Os02g14430	-1.12187	-0.954875		peroxidase precursor, putative, expressed
LOC_Os08g42170	-1.17654	-1.01493		zinc transporter 2 precursor, putative, expressed
LOC_Os09g19136	-1.13612	-0.97957		expressed protein
LOC_Os01g24600	-1.99469	-1.85894		fruit bromelain precursor, putative, expressed
LOC_Os05g39580	-1.05228	-0.918501		bet v I allergen family protein, putative, expressed
LOC_Os12g06660	-1.04992	-0.930982		actin, putative, expressed
LOC_Os01g24550	-1.9852	-1.87735		fruit bromelain precursor, putative, expressed
LOC_Os07g34440	-1.13311	-1.04012		lipase class 3 family protein, putative, expressed
LOC_Os03g49260	-1.05571	-1.00579		lipoxygenase, putative, expressed
LOC_Os02g55890	-1.21762	-1.17634		inorganic H+ pyrophosphatase, putative, expressed
LOC_Os06g48010	-1.01685	-0.985913		peroxidase precursor, putative, expressed
LOC_Os11g34110	-1.05287	-1.02282		heparan-alpha-glucosaminide N-acetyltransferase, putative, expressed
LOC_Os05g44940	-1.1682	-1.15363		protein kinase domain containing protein, expressed
LOC_Os11g15040	-1.10665	-1.09705		S-adenosyl-L-methionine:benzoic acid/salicylic acid carboxyl methyltransferase, putative, expressed
LOC_Os09g35030	-1.03839	-1.06295		dehydration-responsive element-binding protein, putative, expressed
LOC_Os10g02040	-0.965096	-1.0629		peroxidase precursor, putative, expressed
LOC_Os05g51470	-1.17269	-1.2806		2-aminoethanethiol dioxygenase, putative, expressed
LOC_Os10g31560	-1.51925	-1.6289		glycine-rich cell wall structural protein 2 precursor, putative, expressed
LOC_Os01g32770	-1.30691	-1.43684		DUF260 domain containing protein, putative, expressed
LOC_Os01g65830	-1.14028	-1.35793		acyl-desaturase, chloroplast precursor, putative, expressed
LOC_Os12g42860	-1.76765	-2.01047		2-aminoethanethiol dioxygenase, putative, expressed
LOC_Os04g44354	-0.896613	-1.17585		UDP-glucoronosyl and UDP-glucosyl transferase domain containing protein, expressed
LOC_Os10g40430	-0.958266	-1.27972		LTPL139 - Protease inhibitor/seed storage/LTP family protein precursor, expressed
LOC_Os07g48030	-0.731455	-1.05841		peroxidase precursor, putative, expressed
LOC_Os11g33270	-0.656097	-1.01011		glycosyl hydrolases family 16, putative, expressed

## Sheet: DOWN IR64 background
locus	IR64 log2FoldChange	IR64-NIL log2FoldChange		MSU annotation
LOC_Os08g36920	0.766042	-1.51393		AP2 domain containing protein, expressed
LOC_Os04g23550	0.967371	-1.07826		basic helix-loop-helix family protein, putative, expressed
LOC_Os01g50420	0.203903	-1.17776		STE_MEKK_ste11_MAP3K.7 - STE kinases include homologs to sterile 7, sterile 11 and sterile 20 from yeast, expressed
LOC_Os06g44010	0.365867	-1.01375	genes with	WRKY28, expressed
LOC_Os10g25230	-0.000186067	-1.33673	fold change	ZIM domain containing protein, putative, expressed
LOC_Os02g41510	-0.0483064	-1.37239	2X or higher	MYB family transcription factor, putative, expressed
LOC_Os12g41510	-0.147726	-1.44745	in IR64-NIL compared	cysteine-rich receptor-like protein kinase 31 precursor, putative, expressed
LOC_Os06g04230	-0.000490878	-1.27082	to IR64	expressed protein
LOC_Os02g43790	-0.00403726	-1.25496		ethylene-responsive transcription factor, putative, expressed
LOC_Os09g35030	-0.202423	-1.42185		dehydration-responsive element-binding protein, putative, expressed
LOC_Os08g31090	-0.0231834	-1.22749		expressed protein
LOC_Os02g11070	-0.134563	-1.33397		3-ketoacyl-CoA synthase, putative, expressed
LOC_Os04g46820	-0.352318	-1.53892		LTPL121 - Protease inhibitor/seed storage/LTP family protein precursor, putative, expressed
LOC_Os09g35010	0.128265	-1.05287		dehydration-responsive element-binding protein, putative, expressed
LOC_Os11g35220	-0.246809	-1.39914		OsWAK117 - OsWAK receptor-like cytoplasmic kinase OsWAK-RLCK, expressed
LOC_Os06g33100	-0.200724	-1.33329		peroxidase precursor, putative, expressed
LOC_Os06g05990	-0.114986	-1.18838		zinc finger family protein, putative, expressed
LOC_Os06g14420	0.0316325	-1.03789		hydrolase, NUDIX family, domain containing protein, expressed
LOC_Os01g12930	-0.0993567	-1.16253		U-box domain containing protein, expressed
LOC_Os11g29290	-0.0102668	-1.04738		cytochrome P450, putative, expressed
LOC_Os03g62070	-0.186213	-1.21696		hydrolase, putative, expressed
LOC_Os01g50410	-0.110326	-1.14007		STE_MEKK_ste11_MAP3K.6 - STE kinases include homologs to sterile 7, sterile 11 and sterile 20 from yeast, expressed
LOC_Os12g38770	-0.235052	-1.24807		nucleotide pyrophosphatase/phosphodiesterase, putative, expressed
LOC_Os06g04240	-0.0509575	-1.04695		expressed protein
LOC_Os08g42490	-1.00655	-1.9926		DC1 domain containing protein, expressed
LOC_Os05g30350	-0.243218	-1.20953		Os5bglu22 - beta-glucosidase homologue, similar to G. max isohydroxyurate hydrolase, expressed
LOC_Os01g53730	-0.0368796	-1.0008		expressed protein
LOC_Os07g01420	-0.126667	-1.08727		peroxidase precursor, putative, expressed
LOC_Os07g35860	-0.0520147	-1.00786		plastocyanin-like domain containing protein, putative, expressed
LOC_Os05g45230	-0.333041	-1.27582		WRKY58, expressed
LOC_Os09g35020	-0.118455	-1.05962		AP2 domain containing protein, expressed
LOC_Os08g42170	-0.278475	-1.21721		zinc transporter 2 precursor, putative, expressed
LOC_Os04g54310	-0.301926	-1.23991		expressed protein
LOC_Os09g28440	-0.114083	-1.03636		AP2 domain containing protein, expressed
LOC_Os04g09590	-0.276451	-1.185		transferase family protein, putative, expressed
LOC_Os03g16350	-0.269434	-1.174		DNA binding protein, putative, expressed
LOC_Os05g35050	-1.23203	-2.12567		ctr copper transporter family protein, putative, expressed
LOC_Os02g17900	-0.263056	-1.15324		glycosyl hydrolases family 16, putative, expressed
LOC_Os05g20100	-0.168006	-1.05565		glycerol-3-phosphate acyltransferase, putative, expressed
LOC_Os12g04320	-0.14795	-1.02856		sulfotransferase domain containing protein, expressed
LOC_Os02g47780	-0.226256	-1.10203		hydrolase, alpha/beta fold family domain containing protein, expressed
LOC_Os04g50940	-0.225741	-1.07213		peptide transporter PTR2, putative, expressed
LOC_Os03g03200	-0.203131	-1.04855		hydrolase, alpha/beta fold family protein, putative, expressed
LOC_Os05g33130	-0.205881	-1.0468		CHIT17 - Chitinase family protein precursor, expressed
LOC_Os05g06940	-0.237677	-1.0778		relA-SpoT like protein RSH4, putative, expressed
LOC_Os03g57520	-0.455155	-1.28803	genes with	VQ domain containing protein, putative, expressed
LOC_Os07g49120	-0.371154	-1.20171	fold change	sex determination protein tasselseed-2, putative, expressed
LOC_Os06g12180	-0.267551	-1.09769	1.5X or higher	jacalin-like lectin domain containing protein, expressed
LOC_Os04g41400	-0.196342	-1.01192	in IR64-NIL compared	peptide transporter PTR2, putative, expressed
LOC_Os04g46810	-0.795393	-1.60523	to IR64	LTPL120 - Protease inhibitor/seed storage/LTP family protein precursor, expressed
LOC_Os02g08270	-0.281673	-1.08762		class I glutamine amidotransferase, putative, expressed
LOC_Os10g38670	-0.603818	-1.40959		glutathione S-transferase, putative, expressed
LOC_Os07g46860	-0.233657	-1.03934		sex determination protein tasselseed-2, putative, expressed
LOC_Os02g02370	-0.243299	-1.0361		myb-like DNA-binding domain containing protein, putative, expressed
LOC_Os11g42989	-0.334151	-1.12665		exo70 exocyst complex subunit, putative, expressed
LOC_Os11g43049	-0.334151	-1.12665		exo70 exocyst complex subunit, putative, expressed
LOC_Os01g10210	-0.820675	-1.61142		lachrymatory factor synthase, putative, expressed
LOC_Os05g50100	-0.249898	-1.03658		expressed protein
LOC_Os06g03810	-0.350857	-1.13297		expressed protein
LOC_Os05g43120	-0.339265	-1.12084		GDSL-like lipase/acylhydrolase, putative, expressed
LOC_Os07g06490	-0.521167	-1.30163		DNA binding protein, putative, expressed
LOC_Os02g26810	-0.339395	-1.11926		cytochrome P450, putative, expressed
LOC_Os01g62130	-0.430134	-1.20399		ZOS1-14 - C2H2 zinc finger protein, expressed
LOC_Os06g37010	-0.545527	-1.31803		metal cation transporter, putative, expressed
LOC_Os10g35500	-0.485212	-1.25502		epoxide hydrolase, putative, expressed
LOC_Os01g72370	-0.844652	-1.60975		helix-loop-helix DNA-binding domain containing protein, expressed
LOC_Os03g14170	-0.373323	-1.13325		3-ketoacyl-CoA synthase, putative, expressed
LOC_Os05g43100	-0.388628	-1.12909		GDSL-like lipase/acylhydrolase, putative, expressed
LOC_Os06g33080	-0.465973	-1.20571		peroxidase precursor, putative, expressed
LOC_Os03g61360	-0.308417	-1.04596		hydrolase, alpha/beta fold family domain containing protein, expressed
LOC_Os06g23140	-0.892195	-1.62467		copper methylamine oxidase precursor, putative, expressed
LOC_Os03g56944	-0.276745	-1.00792		lysine-rich arabinogalactan protein 19 precursor, putative, expressed
LOC_Os07g02560	-0.281782	-1.0041		NB-ARC domain containing protein, expressed
LOC_Os06g05440	-0.466507	-1.18644		expressed protein
LOC_Os04g10160	-0.400814	-1.12062		cytochrome P450, putative, expressed
LOC_Os02g36440	-0.662664	-1.37019		transporter family protein, putative, expressed
LOC_Os01g41240	-0.323061	-1.03035		hydrolase, alpha/beta fold family domain containing protein, expressed
LOC_Os04g37480	-0.321797	-1.0269		oxidoreductase, aldo/keto reductase family protein, putative, expressed
LOC_Os02g18410	-1.17449	-1.87857		salt stress root protein RS1, putative, expressed
LOC_Os06g01350	-0.34088	-1.0335		transferase family protein, putative, expressed
LOC_Os11g03730	-0.347088	-1.0314		alpha-N-arabinofuranosidase A, putative, expressed
LOC_Os11g31090	-0.390874	-1.06939		transferase family protein, putative, expressed
LOC_Os11g30910	-1.20873	-1.88701		sulfotransferase domain containing protein, expressed
LOC_Os08g10080	-0.644536	-1.29239		no apical meristem protein, putative, expressed
LOC_Os03g39850	-0.37152	-1.01891		glutathione S-transferase, putative, expressed
LOC_Os02g54880	-0.857193	-1.47305		cytochrome c oxidase subunit, putative, expressed
LOC_Os04g56430	-0.62423	-1.23816		cysteine-rich receptor-like protein kinase, putative, expressed
LOC_Os05g42360	-1.09545	-1.70737		expressed protein
LOC_Os07g48160	-0.444926	-1.0554		alpha-galactosidase precursor, putative, expressed
LOC_Os06g19070	-0.438143	-1.04771		cytochrome P450, putative, expressed
LOC_Os01g03630	-0.563956	-1.17029		multicopper oxidase domain containing protein, expressed
LOC_Os02g37160	-0.415722	-1.01116		heavy metal transport/detoxification protein, putative, expressed
LOC_Os06g08120	-0.418883	-1.01085		plant protein of unknown function domain containing protein, expressed
LOC_Os07g49400	-0.411363	-1.00005		OsAPx2 - Cytosolic Ascorbate Peroxidase encoding gene 4,5,6,8, expressed
LOC_Os01g09700	-0.549453	-1.13608		aminotransferase, classes I and II, domain containing protein, expressed
LOC_Os07g46852	-0.645112	-1.22473		sex determination protein tasselseed-2, putative, expressed
LOC_Os06g30030	-0.537118	-1.11113		DUF617 domain containing protein, expressed
LOC_Os12g39450	-0.505626	-1.07201		expressed protein
LOC_Os07g48030	-1.08914	-1.65004		peroxidase precursor, putative, expressed
LOC_Os10g38580	-0.492492	-1.05257		glutathione S-transferase, putative, expressed
LOC_Os02g44310	-0.731603	-1.29038		LTPL112 - Protease inhibitor/seed storage/LTP family protein precursor, expressed
LOC_Os05g44990	-0.669218	-1.22129		light repressible receptor protein kinase, putative, expressed
LOC_Os05g17604	-0.68077	-1.23265		SHR5-receptor-like kinase, putative, expressed
LOC_Os03g16950	-1.02512	-1.57669		cysteine-rich repeat secretory protein 55 precursor, putative, expressed
LOC_Os10g37400	-0.592113	-1.13744		DUF538 domain containing protein, putative, expressed
LOC_Os03g17680	-0.614848	-1.16011		expressed protein
LOC_Os05g15770	-0.541861	-1.08393		glycosyl hydrolase, putative, expressed
LOC_Os07g48020	-0.666568	-1.20494		peroxidase precursor, putative, expressed
LOC_Os06g22919	-0.568117	-1.10449		DEFL9 - Defensin and Defensin-like DEFL family, expressed
LOC_Os07g39210	-0.623294	-1.15565		expressed protein
LOC_Os05g39540	-1.1495	-1.67795		metal cation transporter, putative, expressed
LOC_Os11g44560	-0.571141	-1.09713		protein kinase domain containing protein, expressed
LOC_Os10g31560	-0.820857	-1.34636		glycine-rich cell wall structural protein 2 precursor, putative, expressed
LOC_Os07g44110	-0.785222	-1.28992		cytochrome P450 72A1, putative, expressed
LOC_Os03g61150	-0.866935	-1.37113		expressed protein
LOC_Os10g34840	-0.824359	-1.32407		RIPER6 - Ripening-related family protein precursor, expressed
LOC_Os03g03724	-1.73155	-2.22394		expressed protein
LOC_Os11g42550	-0.517662	-1.00918		dirigent, putative, expressed
LOC_Os05g12580	-0.595363	-1.07878		expressed protein
LOC_Os11g42950	-0.541529	-1.01266		expressed protein
LOC_Os03g31750	-0.554266	-1.01887		pyruvate, phosphate dikinase, chloroplast precursor, putative, expressed
LOC_Os04g55250	-0.603018	-1.06475		expressed protein
LOC_Os12g06660	-1.29925	-1.75683		actin, putative, expressed
LOC_Os10g40480	-0.715046	-1.17255		LTPL143 - Protease inhibitor/seed storage/LTP family protein precursor, expressed
LOC_Os09g26900	-0.676793	-1.13192		ctr copper transporter family protein, putative, expressed
LOC_Os04g05470	-0.864068	-1.31525	genes with	protein kinase, putative, expressed
LOC_Os01g61940	-0.651426	-1.09724	fold change	white-brown complex homolog protein, putative, expressed
LOC_Os10g22520	-0.712967	-1.15464	less than 1.5X	cellulase, putative, expressed
LOC_Os05g31140	-0.565455	-1.00004	in IR64-NIL compared	glycosyl hydrolases family 17, putative, expressed
LOC_Os09g11480	-0.610572	-1.01474	to IR64	AP2 domain containing protein, expressed
LOC_Os11g15040	-1.01045	-1.41341		S-adenosyl-L-methionine:benzoic acid/salicylic acid carboxyl methyltransferase, putative, expressed
LOC_Os03g15960	-0.717715	-1.11924		hsp20/alpha crystallin family protein, putative, expressed
LOC_Os11g35350	-0.7019	-1.08997		expressed protein
LOC_Os01g06600	-0.640595	-1.02773		glutaryl-CoA dehydrogenase, mitochondrial precursor, putative, expressed
LOC_Os09g12430	-0.812505	-1.19112		hypothetical protein
LOC_Os10g02040	-0.939021	-1.31026		peroxidase precursor, putative, expressed
LOC_Os03g01270	-0.636191	-1.00216		expansin precursor, putative, expressed
LOC_Os05g04440	-0.960489	-1.30365		peroxidase precursor, putative, expressed
LOC_Os04g47360	-0.725546	-1.06781		OsPOP9 - Putative Prolyl Oligopeptidase homologue, expressed
LOC_Os03g12030	-0.716835	-1.0532		3-ketoacyl-CoA synthase, putative, expressed
LOC_Os11g33970	-0.826714	-1.15694		plant protein of unknown function domain containing protein, expressed
LOC_Os12g21760	-0.738528	-1.0622		RALFL25 - Rapid ALkalinization Factor RALF family protein precursor, putative, expressed
LOC_Os10g03390	-0.938557	-1.25811		transferase family protein, putative, expressed
LOC_Os01g42340	-0.98549	-1.29887		expressed protein
LOC_Os02g39620	-1.88797	-2.20069		ATOZI1, putative, expressed
LOC_Os05g50260	-0.73929	-1.05034		polygalacturonase, putative, expressed
LOC_Os07g32010	-0.726766	-1.0351		UDP-glucoronosyl and UDP-glucosyl transferase domain containing protein, expressed
LOC_Os03g12510	-0.898402	-1.18955		non-symbiotic hemoglobin 2, putative, expressed
LOC_Os03g22010	-1.04704	-1.3337		peroxidase precursor, putative, expressed
LOC_Os05g28740	-0.876903	-1.11074		universal stress protein domain containing protein, putative, expressed
LOC_Os07g47990	-0.839525	-1.05616		peroxidase precursor, putative, expressed
LOC_Os09g19140	-0.971308	-1.18438		senescence-induced receptor-like serine/threonine-protein kinase precursor, putative, expressed
LOC_Os03g02040	-1.03753	-1.20662		remorin, putative, expressed
LOC_Os01g24560	-0.889592	-1.02704		fruit bromelain precursor, putative, expressed
LOC_Os01g65830	-1.34952	-1.45846		acyl-desaturase, chloroplast precursor, putative, expressed
LOC_Os02g20360	-1.43503	-1.52383		tyrosine aminotransferase, putative, expressed
LOC_Os01g24550	-1.17605	-1.23511		fruit bromelain precursor, putative, expressed
LOC_Os01g24600	-1.19222	-1.2246		fruit bromelain precursor, putative, expressed
LOC_Os01g71400	-1.11619	-1.13614		glycosyl hydrolases family 17, putative, expressed
LOC_Os01g24570	-1.00975	-0.972389		fruit bromelain precursor, putative, expressed
LOC_Os05g44940	-1.60523	-1.51809		protein kinase domain containing protein, expressed
LOC_Os10g40430	-1.50046	-1.38638		LTPL139 - Protease inhibitor/seed storage/LTP family protein precursor, expressed
LOC_Os01g51360	-1.01467	-0.886895		lipase, putative, expressed
LOC_Os01g32770	-1.40269	-1.27008		DUF260 domain containing protein, putative, expressed
LOC_Os01g15810	-1.06344	-0.861944		peroxidase precursor, putative, expressed
LOC_Os12g42860	-1.47955	-1.2662		2-aminoethanethiol dioxygenase, putative, expressed
LOC_Os10g10540	-1.13571	-0.83228		cysteine-rich repeat secretory protein precursor, putative, expressed
LOC_Os01g70970	-1.10194	-0.782762		protein kinase, putative, expressed
LOC_Os05g51470	-1.54047	-1.19143		2-aminoethanethiol dioxygenase, putative, expressed
LOC_Os05g31830	-1.03833	-0.687085		aspartyl protease family protein, putative, expressed
LOC_Os11g36890	-1.07807	-0.556119		expressed protein
LOC_Os04g24460	-1.02598	-0.462004		phytase, putative, expressed
LOC_Os04g24340	-1.05861	-0.46672	fold change	phytase, putative, expressed
LOC_Os01g38840	-1.01516	-0.388065	1.5X or higher	TKL_IRAK_DUF26-le.1 - DUF26 kinases have homology to DUF26 containing loci, expressed
LOC_Os07g41350	-1.12927	-0.447597	in IR64 vs. NIL	B12D protein, putative, expressed
